# Supplementary material for: 5-Chloro-1-phenyl-1H-pyrazol-4-amine
Source: Acta Crystallogr Sect E Struct Rep Online. 2011 Aug 11;67(Pt 9):o2320. doi: 10.1107/S1600536811032065 (PMC3200699; doi:10.1107/S1600536811032065)
Supplement: Supplementary file 1 [file e-67-o2320-sup1.cif]

##############################################################################
#                                                                            #
# This CIF contains the data in a paper accepted for publication in          #
# Acta Crystallographica Section E. It conforms to the requirements of       #
# Notes for Authors for Acta Crystallographica Section E, and has been       #
# peer reviewed under the auspices of the IUCr Commission on Journals.       #
#                                                                            #
# Full details of the Crystallographic Information File format               #
# are given in the paper "The Crystallographic Information File (CIF):       #
# a New Standard Archive File for Crystallography" by S. R. Hall, F. H.      #
# Allen and I. D. Brown [Acta Cryst. (1991), A47, 655-685].                  #
#                                                                            #
# The current version of the core CIF dictionary is obtainable from          #
# ftp://ftp.iucr.org/pub/cif_core.dic.                                       #
#                                                                            #
# Software is freely available for graphical display of the structure(s)     #
# in this CIF. For information consult the CIF software page                 #
# http://www.iucr.org/resources/cif/software.                                #
#                                                                            #
# This file may be used for bona fide research purposes within the           #
# scientific community so long as proper attribution is given to the journal # 
# article from which it was obtained.                                        #
#                                                                            #
##############################################################################
data_I
_audit_creation_method     'SHELXL97'
_chemical_name_systematic     '5-Chloro-1-phenyl-1<i>H</i>-pyrazol-4-amine'
_chemical_name_common     ?
_chemical_formula_moiety     'C9 H8 Cl N3'
_chemical_formula_sum     'C9 H8 Cl N3'
_chemical_formula_iupac     'C9 H8 Cl N3'
_chemical_formula_weight     193.63
_chemical_melting_point     ?
_symmetry_cell_setting     monoclinic
_symmetry_space_group_name_H-M     'P 21/c'
_symmetry_space_group_name_Hall     '-P 2ybc'
loop_
    _symmetry_equiv_pos_as_xyz
    'x, y, z'
    '-x, y+1/2, -z+1/2'
    '-x, -y, -z'
    'x, -y-1/2, z-1/2'
_cell_length_a     3.8926(6)
_cell_length_b     9.9679(13)
_cell_length_c     22.617(2)
_cell_angle_alpha     90.00
_cell_angle_beta     92.795(11)
_cell_angle_gamma     90.00
_cell_volume     876.52(19)
_cell_formula_units_Z     4
_cell_measurement_reflns_used     1285
_cell_measurement_theta_min     2.0303
_cell_measurement_theta_max     27.7566
_cell_measurement_temperature     295(2)
_exptl_crystal_description     'needle'
_exptl_crystal_colour     'colourless'
_exptl_crystal_size_max     0.4
_exptl_crystal_size_mid     0.07
_exptl_crystal_size_min     0.06
_exptl_crystal_density_diffrn     1.467
_exptl_crystal_density_meas     .
_exptl_crystal_density_method     'not measured'
_exptl_crystal_F_000     400
_exptl_absorpt_coefficient_mu     0.386
_exptl_absorpt_correction_type     multi-scan
_exptl_absorpt_process_details     '(<i>CrysAlis PRO</i>; Agilent, 2010)'
_exptl_absorpt_correction_T_min     0.85331
_exptl_absorpt_correction_T_max     1.00000
_exptl_special_details     ?
_diffrn_ambient_temperature     295(2)
_diffrn_radiation_type     'Mo K\a'
_diffrn_radiation_wavelength     0.71073
_diffrn_radiation_source     'Enhance (Mo) X--ray Source'
_diffrn_radiation_monochromator     'graphite'
_diffrn_measurement_device_type     'Agilent Xcalibur Sapphire2'
_diffrn_measurement_method     \w
_diffrn_detector_area_resol_mean     8.1929
_diffrn_reflns_number     5036
_diffrn_reflns_av_R_equivalents     0.0345
_diffrn_reflns_av_sigmaI/netI     0.0403
_diffrn_reflns_theta_min     3.61
_diffrn_reflns_theta_max     27.00
_diffrn_reflns_theta_full     25.00
_diffrn_measured_fraction_theta_max     0.987
_diffrn_measured_fraction_theta_full     0.997
_diffrn_reflns_limit_h_min     -4
_diffrn_reflns_limit_h_max     4
_diffrn_reflns_limit_k_min     -12
_diffrn_reflns_limit_k_max     12
_diffrn_reflns_limit_l_min     -28
_diffrn_reflns_limit_l_max     28
_refine_special_details
;
 Refinement of <i>F</i>^2^ against ALL reflections. The weighted
 <i>R</i>--factor <i>wR</i> and goodness of fit <i>S</i> are based on
 <i>F</i>^2^, conventional <i>R</i>--factors <i>R</i> are based on <i>F</i>,
 with <i>F</i> set to zero for negative <i>F</i>^2^. The threshold expression
 of <i>F</i>^2^ > 2\s(<i>F</i>^2^) is used only for calculating
 <i>R</i>--factors(gt) <i>etc</i>. and is not relevant to the choice of
 reflections for refinement. <i>R</i>--factors based on <i>F</i>^2^ are
 statistically about twice as large as those based on <i>F</i>, and
 <i>R</i>--factors based on ALL data will be even larger.
;
_reflns_number_total     1879
_reflns_number_gt     1340
_reflns_threshold_expression     I>2\s(I)
_refine_ls_structure_factor_coef     Fsqd
_refine_ls_matrix_type     full
_refine_ls_R_factor_all     0.0656
_refine_ls_R_factor_gt     0.0397
_refine_ls_wR_factor_gt     0.0829
_refine_ls_wR_factor_ref     0.0912
_refine_ls_goodness_of_fit_ref     1.016
_refine_ls_restrained_S_all     1.016
_refine_ls_number_reflns     1879
_refine_ls_number_parameters     132
_refine_ls_number_restraints     0
_refine_ls_hydrogen_treatment     mixed
_refine_ls_weighting_scheme     calc
_refine_ls_weighting_details
         'calc w=1/[\s^2^(Fo^2^)+(0.0382P)^2^+0.0930P] where P=(Fo^2^+2Fc^2^)/3'
_atom_sites_solution_hydrogens     geom
_atom_sites_solution_primary     direct
_atom_sites_solution_secondary     difmap
_refine_ls_shift/su_max     0.000
_refine_ls_shift/su_mean     0.000
_refine_diff_density_max     0.172
_refine_diff_density_min     -0.208
_refine_ls_extinction_method     'none'
_refine_ls_extinction_coef     ?
loop_
    _atom_type_symbol
    _atom_type_description
    _atom_type_scat_dispersion_real
    _atom_type_scat_dispersion_imag
    _atom_type_scat_source
    'C' 'C' 0.0033 0.0016
                         'International Tables Vol C Tables 4.2.6.8 and 6.1.1.4'
    'H' 'H' 0.0000 0.0000
                         'International Tables Vol C Tables 4.2.6.8 and 6.1.1.4'
    'N' 'N' 0.0061 0.0033
                         'International Tables Vol C Tables 4.2.6.8 and 6.1.1.4'
    'Cl' 'Cl' 0.1484 0.1585
                         'International Tables Vol C Tables 4.2.6.8 and 6.1.1.4'
_computing_data_collection     '<i>CrysAlis PRO</i> (Agilent, 2010)'
_computing_cell_refinement     '<i>CrysAlis PRO</i> (Agilent, 2010)'
_computing_data_reduction     '<i>CrysAlis PRO</i> (Agilent, 2010)'
_computing_structure_solution     '<i>SIR92</i> (Altomare <i>et al.</i>, 1993)'
_computing_structure_refinement     '<i>SHELXL97</i> (Sheldrick, 2008)'
_computing_molecular_graphics
;
<i>SHELXTL</i> (Sheldrick, 2008) and <i>Mercury</i> (Macrae <i>et
al.</i>,
2008)
;
_computing_publication_material     '<i>SHELXL97</i> (Sheldrick, 2008)'
loop_
    _atom_site_type_symbol
    _atom_site_label
    _atom_site_fract_x
    _atom_site_fract_y
    _atom_site_fract_z
    _atom_site_U_iso_or_equiv
    _atom_site_adp_type
    _atom_site_calc_flag
    _atom_site_refinement_flags
    _atom_site_occupancy
    _atom_site_symmetry_multiplicity
    _atom_site_disorder_assembly
    _atom_site_disorder_group
    N N1 0.2024(4) 1.05610(15) 0.15336(6) 0.0333(4) Uani d . 1 1 . .
    C C11 0.2744(4) 1.17917(18) 0.12513(8) 0.0323(4) Uani d . 1 1 . .
    C C12 0.1587(5) 1.2018(2) 0.06707(8) 0.0398(5) Uani d . 1 1 . .
    H H12 0.0415 1.1350 0.0457 0.043(6) Uiso calc R 1 1 . .
    C C13 0.2187(5) 1.3236(2) 0.04152(9) 0.0476(5) Uani d . 1 1 . .
    H H13 0.1442 1.3391 0.0024 0.070(7) Uiso calc R 1 1 . .
    C C14 0.3879(5) 1.4228(2) 0.07319(10) 0.0497(6) Uani d . 1 1 . .
    H H14 0.4254 1.5056 0.0558 0.060(7) Uiso calc R 1 1 . .
    C C15 0.5023(5) 1.3995(2) 0.13093(9) 0.0457(5) Uani d . 1 1 . .
    H H15 0.6165 1.4670 0.1524 0.046(6) Uiso calc R 1 1 . .
    C C16 0.4486(5) 1.27721(19) 0.15698(8) 0.0377(4) Uani d . 1 1 . .
    H H16 0.5292 1.2610 0.1957 0.039(5) Uiso calc R 1 1 . .
    N N2 0.0761(4) 1.05812(17) 0.20821(6) 0.0400(4) Uani d . 1 1 . .
    C C3 0.0204(5) 0.9308(2) 0.22098(8) 0.0414(5) Uani d . 1 1 . .
    H H3 -0.0687 0.9022 0.2563 0.057(6) Uiso calc R 1 1 . .
    C C4 0.1090(5) 0.8444(2) 0.17613(8) 0.0400(5) Uani d . 1 1 . .
    N N4 0.0706(7) 0.7062(2) 0.17291(11) 0.0673(7) Uani d . 1 1 . .
    H H42 0.231(7) 0.668(3) 0.1551(14) 0.096(12) Uiso d . 1 1 . .
    H H41 0.059(7) 0.670(3) 0.2067(13) 0.090(10) Uiso d . 1 1 . .
    C C5 0.2237(5) 0.92795(19) 0.13352(7) 0.0343(4) Uani d . 1 1 . .
    Cl Cl5 0.39097(13) 0.88538(6) 0.06812(2) 0.04946(19) Uani d . 1 1 . .
loop_
    _atom_site_aniso_label
    _atom_site_aniso_U_11
    _atom_site_aniso_U_22
    _atom_site_aniso_U_33
    _atom_site_aniso_U_12
    _atom_site_aniso_U_13
    _atom_site_aniso_U_23
    N1 0.0408(8) 0.0330(9) 0.0265(7) 0.0010(7) 0.0052(7) -0.0009(7)
    C11 0.0326(9) 0.0331(10) 0.0316(9) 0.0015(8) 0.0051(8) 0.0015(8)
    C12 0.0402(10) 0.0455(12) 0.0339(10) 0.0005(10) 0.0034(8) 0.0001(9)
    C13 0.0519(12) 0.0535(14) 0.0378(11) 0.0064(11) 0.0082(10) 0.0132(10)
    C14 0.0514(12) 0.0404(13) 0.0588(14) 0.0034(10) 0.0186(11) 0.0133(11)
    C15 0.0459(11) 0.0366(12) 0.0552(13) -0.0017(10) 0.0071(10) -0.0038(10)
    C16 0.0392(10) 0.0368(11) 0.0370(10) 0.0032(9) 0.0016(8) -0.0018(9)
    N2 0.0506(9) 0.0423(10) 0.0278(8) 0.0028(8) 0.0086(7) 0.0006(7)
    C3 0.0526(12) 0.0422(12) 0.0300(9) 0.0003(10) 0.0078(9) 0.0072(9)
    C4 0.0479(11) 0.0361(11) 0.0356(10) 0.0021(9) -0.0021(9) 0.0025(9)
    N4 0.113(2) 0.0338(11) 0.0560(14) -0.0017(12) 0.0120(14) 0.0028(10)
    C5 0.0367(10) 0.0377(11) 0.0283(9) 0.0018(8) 0.0007(8) -0.0021(8)
    Cl5 0.0591(3) 0.0560(4) 0.0338(3) 0.0070(3) 0.0076(2) -0.0094(2)
_geom_special_details
;
 All s.u.'s (except the s.u. in the dihedral angle between two l.s. planes)
 are estimated using the full covariance matrix. The cell s.u.'s are taken
 into account individually in the estimation of s.u.'s in distances, angles
 and torsion angles; correlations between s.u.'s in cell parameters are only
 used when they are defined by crystal symmetry. An approximate (isotropic)
 treatment of cell s.u.'s is used for estimating s.u.'s involving l.s. planes.
;
loop_
    _geom_bond_atom_site_label_1
    _geom_bond_atom_site_label_2
    _geom_bond_site_symmetry_2
    _geom_bond_distance
    _geom_bond_publ_flag
    N1 N2 . 1.3566(19) ?
    N1 C5 . 1.358(2) ?
    N1 C11 . 1.417(2) ?
    C11 C16 . 1.373(2) ?
    C11 C12 . 1.386(2) ?
    C12 C13 . 1.369(3) ?
    C12 H12 . 0.9300 ?
    C13 C14 . 1.371(3) ?
    C13 H13 . 0.9300 ?
    C14 C15 . 1.379(3) ?
    C14 H14 . 0.9300 ?
    C15 C16 . 1.375(3) ?
    C15 H15 . 0.9300 ?
    C16 H16 . 0.9300 ?
    N2 C3 . 1.322(2) ?
    C3 C4 . 1.387(3) ?
    C3 H3 . 0.9300 ?
    C4 C5 . 1.365(3) ?
    C4 N4 . 1.387(3) ?
    N4 H42 . 0.85(3) ?
    N4 H41 . 0.85(3) ?
    C5 Cl5 . 1.6988(18) ?
loop_
    _geom_angle_atom_site_label_1
    _geom_angle_atom_site_label_2
    _geom_angle_atom_site_label_3
    _geom_angle_site_symmetry_1
    _geom_angle_site_symmetry_3
    _geom_angle
    _geom_angle_publ_flag
    N2 N1 C5 . . 110.30(15) ?
    N2 N1 C11 . . 119.19(15) ?
    C5 N1 C11 . . 130.45(15) ?
    C16 C11 C12 . . 120.69(17) ?
    C16 C11 N1 . . 118.89(15) ?
    C12 C11 N1 . . 120.37(17) ?
    C13 C12 C11 . . 119.35(19) ?
    C13 C12 H12 . . 120.3 ?
    C11 C12 H12 . . 120.3 ?
    C12 C13 C14 . . 120.42(19) ?
    C12 C13 H13 . . 119.8 ?
    C14 C13 H13 . . 119.8 ?
    C13 C14 C15 . . 119.9(2) ?
    C13 C14 H14 . . 120.0 ?
    C15 C14 H14 . . 120.0 ?
    C16 C15 C14 . . 120.4(2) ?
    C16 C15 H15 . . 119.8 ?
    C14 C15 H15 . . 119.8 ?
    C11 C16 C15 . . 119.21(18) ?
    C11 C16 H16 . . 120.4 ?
    C15 C16 H16 . . 120.4 ?
    C3 N2 N1 . . 104.85(15) ?
    N2 C3 C4 . . 112.76(17) ?
    N2 C3 H3 . . 123.6 ?
    C4 C3 H3 . . 123.6 ?
    C5 C4 C3 . . 103.84(18) ?
    C5 C4 N4 . . 127.4(2) ?
    C3 C4 N4 . . 128.7(2) ?
    C4 N4 H42 . . 113(2) ?
    C4 N4 H41 . . 113(2) ?
    H42 N4 H41 . . 108(3) ?
    N1 C5 C4 . . 108.25(16) ?
    N1 C5 Cl5 . . 123.71(14) ?
    C4 C5 Cl5 . . 127.94(16) ?
loop_
    _geom_torsion_atom_site_label_1
    _geom_torsion_atom_site_label_2
    _geom_torsion_atom_site_label_3
    _geom_torsion_atom_site_label_4
    _geom_torsion_site_symmetry_1
    _geom_torsion_site_symmetry_2
    _geom_torsion_site_symmetry_3
    _geom_torsion_site_symmetry_4
    _geom_torsion
    _geom_torsion_publ_flag
    N2 N1 C11 C16 . . . . 45.7(2) ?
    C5 N1 C11 C16 . . . . -137.71(19) ?
    N2 N1 C11 C12 . . . . -131.79(18) ?
    C5 N1 C11 C12 . . . . 44.8(3) ?
    C16 C11 C12 C13 . . . . -0.2(3) ?
    N1 C11 C12 C13 . . . . 177.24(16) ?
    C11 C12 C13 C14 . . . . -0.8(3) ?
    C12 C13 C14 C15 . . . . 0.8(3) ?
    C13 C14 C15 C16 . . . . 0.2(3) ?
    C12 C11 C16 C15 . . . . 1.1(3) ?
    N1 C11 C16 C15 . . . . -176.34(17) ?
    C14 C15 C16 C11 . . . . -1.1(3) ?
    C5 N1 N2 C3 . . . . -0.3(2) ?
    C11 N1 N2 C3 . . . . 176.97(15) ?
    N1 N2 C3 C4 . . . . 0.4(2) ?
    N2 C3 C4 C5 . . . . -0.4(2) ?
    N2 C3 C4 N4 . . . . -176.6(2) ?
    N2 N1 C5 C4 . . . . 0.1(2) ?
    C11 N1 C5 C4 . . . . -176.81(17) ?
    N2 N1 C5 Cl5 . . . . -176.49(12) ?
    C11 N1 C5 Cl5 . . . . 6.7(3) ?
    C3 C4 C5 N1 . . . . 0.2(2) ?
    N4 C4 C5 N1 . . . . 176.4(2) ?
    C3 C4 C5 Cl5 . . . . 176.55(14) ?
    N4 C4 C5 Cl5 . . . . -7.2(3) ?
loop_
    _geom_hbond_atom_site_label_D
    _geom_hbond_atom_site_label_H
    _geom_hbond_atom_site_label_A
    _geom_hbond_site_symmetry_A
    _geom_hbond_distance_DH
    _geom_hbond_distance_HA
    _geom_hbond_distance_DA
    _geom_hbond_angle_DHA
    N4 H41 N2 2_545 0.85(3) 2.31(3) 3.144(3) 169(3)
data_global
_journal_date_recd_electronic     2011-07-29
_journal_date_accepted     2011-08-08
_journal_name_full     'Acta Crystallographica, Section E'
_journal_year     2011
_journal_volume     67
_journal_issue      9
_journal_page_first     o2320
_journal_page_last     o2320
_journal_paper_category     QO
_journal_coeditor_code     RK2288
_publ_contact_author
;
Maciej Kubicki
Faculty of Chemistry
Adam Mickiewicz University
Grunwaldzka 6
60--780 Pozna\'n
Poland
;
_publ_contact_author_email     mkubicki@amu.edu.pl
_publ_section_title
;
5-Chloro-1-phenyl-1<i>H</i>-pyrazol-4-amine
;
loop_
    _publ_author_name
    _publ_author_address
    'Korza\'nski, Artur'
;  Department of Chemistry
 Adam Mickiewicz University
 Grunwaldzka 6
 60--780 Pozna\'n
 Poland
;
    'Wagner, Pawel'
;  The ARC Centre of Excellence for Electromaterials Science,
 Intelligent Polymer Research Institute,
 University of Wollongong, Innovation Campus, Squires Way,
 Fairy Meadow, NSW 2519, Australia
;
    'Kubicki, Maciej'
;  Department of Chemistry
 Adam Mickiewicz University
 Grunwaldzka 6
 60--780 Pozna\'n
 Poland
;
_publ_section_synopsis     .
