# Supplementary material for: 5-Chloro-1-phenyl-1H-pyrazol-4-amine
Source: Acta Crystallogr Sect E Struct Rep Online. 2011 Aug 11;67(Pt 9):o2320. doi: 10.1107/S1600536811032065 (PMC3200699; doi:10.1107/S1600536811032065)
Supplement: Supplementary file 2 [file e-67-o2320-Isup2.hkl]

#
# h,k,l, Fc-squared, Fo-squared, sigma(Fo-squared) and status flag
#
data_I
_shelx_title ' mk_144 in P2(1)/c'
_shelx_refln_list_code          4
_shelx_F_calc_maximum      200.52
_exptl_crystal_F_000       400.00
_reflns_d_resolution_high  0.7828
 
loop_
 _symmetry_equiv_pos_as_xyz
 'x, y, z'
 '-x, y+1/2, -z+1/2'
 '-x, -y, -z'
 'x, -y-1/2, z-1/2'
 
_cell_length_a     3.8926
_cell_length_b     9.9679
_cell_length_c    22.6165
_cell_angle_alpha  90.000
_cell_angle_beta   92.795
_cell_angle_gamma  90.000
 
_shelx_F_squared_multiplier     1.000
 
loop_
 _refln_index_h
 _refln_index_k
 _refln_index_l
 _refln_F_squared_calc
 _refln_F_squared_meas
 _refln_F_squared_sigma
 _refln_observed_status
   1   0   0        0.91        0.95      0.77 o
   2   0   0       95.10       85.32      3.01 o
   3   0   0       41.32       45.37      4.30 o
   4   0   0        3.98        2.92      4.16 o
   1   1   0      268.97      269.36      4.40 o
   2   1   0      119.62      108.40      2.38 o
   3   1   0      208.46      219.07      7.45 o
   4   1   0       13.67       10.25      3.35 o
   0   2   0        5.03        5.43      1.32 o
   1   2   0        6.80        5.46      0.73 o
   2   2   0       12.99       11.06      1.21 o
   3   2   0       30.02       28.64      3.02 o
   4   2   0        0.41        0.92      3.37 o
   1   3   0      348.01      365.14     10.66 o
   2   3   0      610.24      591.18     11.01 o
   3   3   0       26.24       29.41      3.11 o
   4   3   0       40.66       38.22      5.19 o
   0   4   0     2417.31     2524.81     32.99 o
   1   4   0      537.16      474.99     13.75 o
   2   4   0        4.52        4.37      1.79 o
   3   4   0       39.93       41.81      5.32 o
   4   4   0       23.11       23.21      4.56 o
   1   5   0      233.96      243.34      8.44 o
   2   5   0        6.53        2.88      1.69 o
   3   5   0      282.72      302.36     10.97 o
   4   5   0        4.49        0.11      4.20 o
   0   6   0      698.97      733.97     22.36 o
   1   6   0      244.92      245.21      7.10 o
   2   6   0      230.42      221.55     10.10 o
   3   6   0        0.02        1.30      3.31 o
   4   6   0        0.17        0.00      3.31 o
   1   7   0      571.30      573.97     11.94 o
   2   7   0       66.10       60.40      5.81 o
   3   7   0        0.09        3.37      3.29 o
   4   7   0        7.91        6.21      6.45 o
   0   8   0      429.80      460.61     21.27 o
   1   8   0      599.43      602.66     13.23 o
   2   8   0       93.02       85.07     11.21 o
   3   8   0       16.21       17.68      6.96 o
   1   9   0       61.42       72.64     14.82 o
   2   9   0        9.36        9.31      6.45 o
   3   9   0        2.66        0.00      8.23 o
   0  10   0       35.97       32.73      5.18 o
   1  10   0      112.93      109.85      8.91 o
   2  10   0       17.40       21.07      8.23 o
   3  10   0        0.46        0.00      8.49 o
   1  11   0       21.40       20.84      8.03 o
   2  11   0       54.66       62.33     11.18 o
   0  12   0        4.92        3.13      6.33 o
   1  12   0        0.01        3.43      5.14 o
  -4   1   1       14.31        9.87      3.22 o
  -3   1   1       42.18       42.87      3.09 o
  -2   1   1        7.00        7.81      0.99 o
  -1   1   1     3646.58     3585.39     16.47 o
   1   1   1     1485.72     1407.15      9.01 o
   2   1   1      510.73      538.98      9.05 o
   3   1   1        0.09        0.00      2.36 o
   4   1   1       11.60        9.79      3.17 o
  -4   2   1       10.28       12.02      4.06 o
  -3   2   1      190.54      196.97      7.06 o
  -2   2   1     2345.65     2246.17     25.53 o
  -1   2   1     4399.59     4356.31     20.22 o
   0   2   1     1708.68     1639.14     13.66 o
   1   2   1        1.72        2.84      1.57 o
   2   2   1      238.80      220.69      5.13 o
   3   2   1      230.84      221.42     15.67 o
   4   2   1       41.29       45.94      5.56 o
  -4   3   1       28.15       31.16      4.99 o
  -3   3   1       61.96       58.94      4.28 o
  -2   3   1       68.28       70.62      3.15 o
  -1   3   1      172.10      160.92      6.09 o
   0   3   1      273.24      269.57      9.81 o
   1   3   1      331.47      332.14      4.58 o
   2   3   1       81.87       65.50      3.03 o
   3   3   1       34.72       32.00      3.31 o
   4   3   1       74.76       72.42      6.61 o
  -4   4   1       15.70       16.71      5.08 o
  -3   4   1       14.93       16.94      4.11 o
  -2   4   1      142.55      151.58      6.51 o
  -1   4   1      221.79      238.92      6.95 o
   0   4   1      427.71      496.37     18.44 o
   1   4   1       88.24       97.13      3.67 o
   2   4   1       68.76       70.77      3.37 o
   3   4   1       96.02      103.09      5.50 o
   4   4   1       15.14       11.31      3.80 o
  -4   5   1       28.60       20.50      4.15 o
  -3   5   1      130.97      132.45      7.50 o
  -2   5   1        1.71        1.92      2.33 o
  -1   5   1        6.16        8.45      4.95 o
   0   5   1      649.92      658.54     13.55 o
   1   5   1      344.83      327.14      6.47 o
   2   5   1       23.90       28.06      3.01 o
   3   5   1        5.60        5.18      3.20 o
   4   5   1        0.11        0.00      4.22 o
  -4   6   1        6.15        7.88      6.42 o
  -3   6   1       68.50       63.65      6.84 o
  -2   6   1       15.05       11.89      3.36 o
  -1   6   1      139.71      141.55      6.77 o
   0   6   1      989.11     1063.94     19.04 o
   1   6   1      932.55      969.62     12.87 o
   2   6   1       36.41       36.48      3.64 o
   3   6   1       30.39       43.63      5.79 o
   4   6   1       14.75       19.74      5.70 o
  -4   7   1       12.14       15.71      7.72 o
  -3   7   1      142.24      137.36     13.94 o
  -2   7   1        1.43        2.32      3.12 o
  -1   7   1      237.21      231.04      8.53 o
   0   7   1       32.44       30.40      4.30 o
   1   7   1       64.98       64.58      4.18 o
   2   7   1      296.82      294.29     12.31 o
   3   7   1        3.35        2.50      3.87 o
   4   7   1       10.94        7.24      6.89 o
  -3   8   1       17.01       12.56      8.03 o
  -2   8   1      218.28      199.44     17.01 o
  -1   8   1      319.07      310.08      9.62 o
   0   8   1       86.43       97.56      5.99 o
   1   8   1       87.19       86.47      7.74 o
   2   8   1       70.01       59.94     10.20 o
   3   8   1        5.50       11.87      7.03 o
  -3   9   1       13.83       12.99      8.43 o
  -2   9   1       86.11       85.47     13.06 o
  -1   9   1      262.75      272.55     12.71 o
   0   9   1        0.76        3.22      2.48 o
   1   9   1        0.55        0.00      2.47 o
   2   9   1       83.85       82.90     12.36 o
   3   9   1       14.68       18.30      9.31 o
  -3  10   1        7.09       13.65      8.34 o
  -2  10   1       26.39       27.18      9.12 o
  -1  10   1       81.85       85.15     11.13 o
   0  10   1        4.51        7.25      2.37 o
   1  10   1       34.39        9.38      6.80 o
   2  10   1       40.69       34.89      9.00 o
   3  10   1        3.08        2.56      5.97 o
  -2  11   1        6.34        0.00      7.47 o
  -1  11   1        0.94        0.00      7.59 o
   0  11   1        6.29       10.12      4.12 o
   1  11   1        0.27        0.00      3.97 o
   2  11   1        8.26       12.97      6.74 o
  -1  12   1        2.01        3.76      3.76 o
   0  12   1        1.54        2.02      4.32 o
   1  12   1        2.90        0.95      3.47 o
  -4   0   2      229.80      263.48     14.36 o
  -3   0   2      182.51      184.37      7.93 o
  -2   0   2      543.13      551.02     12.57 o
  -1   0   2     4205.22     4074.13     24.62 o
   1   0   2    40209.46    36513.58    108.78 o
   2   0   2      438.64      424.49     13.54 o
   3   0   2      112.70      126.64      8.91 o
   4   0   2        0.28        4.80      4.62 o
  -4   1   2       55.52       52.34      5.05 o
  -3   1   2       23.97       27.55      2.65 o
  -2   1   2     1177.00     1164.28     27.67 o
  -1   1   2     1903.53     1847.28     15.80 o
   1   1   2       67.58       64.71      2.24 o
   2   1   2      327.98      310.71      4.34 o
   3   1   2      273.26      296.88      8.50 o
   4   1   2       60.93       66.74      5.69 o
  -4   2   2       11.01       11.80      4.27 o
  -3   2   2        0.14        3.60      2.36 o
  -2   2   2       27.96       24.70      2.16 o
  -1   2   2     1254.69     1299.66      9.91 o
   0   2   2      303.54      311.74     11.36 o
   1   2   2      849.55      860.52      9.71 o
   2   2   2       96.08       98.96      3.44 o
   3   2   2       21.08       28.59      3.17 o
   4   2   2        1.39        0.00      3.40 o
  -4   3   2        1.24        5.12      6.50 o
  -3   3   2        6.89        5.47      2.38 o
  -2   3   2       61.56       65.98      3.15 o
  -1   3   2     1738.57     1692.93     22.95 o
   0   3   2      208.33      210.36      5.06 o
   1   3   2       22.41       27.96      2.01 o
   2   3   2        9.15        7.57      1.40 o
   3   3   2       96.25       95.97      5.27 o
   4   3   2       14.17       10.31      6.52 o
  -4   4   2        6.39        8.42      4.05 o
  -3   4   2      128.23      123.66      7.11 o
  -2   4   2      138.08      141.29      4.56 o
  -1   4   2        5.80        4.81      1.24 o
   0   4   2      943.10      889.57     20.67 o
   1   4   2     1752.32     1757.83     12.62 o
   2   4   2      321.06      299.17      6.55 o
   3   4   2        0.59        5.07      2.48 o
   4   4   2       13.28       11.96      4.10 o
  -4   5   2       57.02       49.11      5.46 o
  -3   5   2       11.94       11.81      3.45 o
  -2   5   2      583.61      572.35     15.54 o
  -1   5   2        1.04        0.09      0.97 o
   0   5   2      819.44      876.22     11.41 o
   1   5   2      224.88      224.65      5.29 o
   2   5   2       58.83       59.05      5.33 o
   3   5   2        1.53        4.80      2.37 o
   4   5   2       54.15       56.10      5.93 o
  -4   6   2       99.93       80.89      7.09 o
  -3   6   2       47.49       45.99      6.00 o
  -2   6   2       52.89       55.88      5.48 o
  -1   6   2       67.98       65.59      3.67 o
   0   6   2       64.84       71.87      3.78 o
   1   6   2      343.44      353.61      7.53 o
   2   6   2       77.15       74.53      6.47 o
   3   6   2       11.80       13.76      6.26 o
   4   6   2        0.20        0.00      5.19 o
  -4   7   2        1.01        0.45      6.37 o
  -3   7   2        0.00        3.49      3.06 o
  -2   7   2       37.60       33.61      7.86 o
  -1   7   2      213.34      203.11     11.15 o
   0   7   2      321.68      321.98      9.63 o
   1   7   2       69.15       75.58      4.02 o
   2   7   2      302.87      321.90     13.77 o
   3   7   2       59.36       70.27      7.63 o
   4   7   2       15.74       26.35      6.03 o
  -3   8   2      164.75      167.51     17.40 o
  -2   8   2       42.39       51.39      9.82 o
  -1   8   2       94.02       90.94      5.44 o
   0   8   2      219.46      218.10      8.70 o
   1   8   2      282.71      258.70     11.31 o
   2   8   2      346.62      377.58     22.23 o
   3   8   2        5.80        0.00      8.07 o
  -3   9   2        1.09       42.71      9.38 o
  -2   9   2        0.11        0.00      6.54 o
  -1   9   2      136.95      146.66     10.17 o
   0   9   2       53.59       54.39      4.85 o
   1   9   2        0.69        2.30      3.32 o
   2   9   2        3.41        0.00      6.43 o
   3   9   2        0.02        2.26      6.45 o
  -3  10   2        1.93        0.00      7.92 o
  -2  10   2       18.76       13.57      8.23 o
  -1  10   2        1.24        5.73      5.46 o
   0  10   2      113.44      119.96      7.56 o
   1  10   2        0.42        0.00      3.59 o
   2  10   2       29.87       23.15      8.10 o
   3  10   2        8.79        6.29      7.13 o
  -2  11   2       33.32       49.87     12.07 o
  -1  11   2       28.46       21.78      5.88 o
   0  11   2       18.52       24.34      3.82 o
   1  11   2        0.61        0.00      3.71 o
   2  11   2       30.23       27.27      6.24 o
  -1  12   2        0.03        0.00      5.51 o
   0  12   2        0.30        0.00      3.00 o
   1  12   2        0.27        0.92      7.73 o
  -4   1   3       73.39       77.64      5.78 o
  -3   1   3        5.28        3.34      1.90 o
  -2   1   3       11.62       12.03      1.59 o
  -1   1   3      583.40      579.06     13.42 o
   1   1   3     4559.79     4415.38     17.78 o
   2   1   3     1288.57     1275.54     14.67 o
   3   1   3       12.04        8.94      2.91 o
   4   1   3        4.84        7.75      3.24 o
  -4   2   3       56.44       65.97      6.36 o
  -3   2   3       24.41       21.99      2.45 o
  -2   2   3      245.53      231.72      7.04 o
  -1   2   3     7181.90     6804.40     20.22 o
   0   2   3     4600.03     4518.53     39.81 o
   1   2   3      936.17      914.60      8.76 o
   2   2   3        0.52        1.59      1.22 o
   3   2   3        4.95        3.86      2.37 o
   4   2   3       48.02       65.11      6.56 o
  -4   3   3        0.66        0.00      9.01 o
  -3   3   3       66.05       63.13      4.32 o
  -2   3   3        9.30        7.36      1.41 o
  -1   3   3      424.17      400.32      7.65 o
   0   3   3      505.53      482.37      7.70 o
   1   3   3      535.61      535.39      6.61 o
   2   3   3      579.55      600.55      9.69 o
   3   3   3      107.99      109.52      5.52 o
   4   3   3        1.27        0.00      3.92 o
  -4   4   3        1.58        0.00      3.58 o
  -3   4   3      193.96      195.86      8.50 o
  -2   4   3       17.86       23.78      3.71 o
  -1   4   3      241.62      241.21      6.24 o
   0   4   3     1353.58     1398.24     14.95 o
   1   4   3      240.16      260.06      6.22 o
   2   4   3        0.56        0.00      1.61 o
   3   4   3       75.21       73.43      4.80 o
   4   4   3       41.03       40.30      5.21 o
  -4   5   3       12.10       16.82      3.80 o
  -3   5   3       48.89       47.75      5.09 o
  -2   5   3      417.30      423.93     13.33 o
  -1   5   3      145.04      155.96      8.84 o
   0   5   3       70.60       84.16      4.24 o
   1   5   3      601.91      588.85     10.72 o
   2   5   3      154.89      147.69      6.31 o
   3   5   3       18.27       25.55      3.37 o
   4   5   3       16.09        7.36      3.66 o
  -4   6   3        0.73        1.68      3.45 o
  -3   6   3        0.15        0.02      3.15 o
  -2   6   3      228.82      229.51     10.17 o
  -1   6   3       59.03       45.41      3.06 o
   0   6   3      639.18      662.66     11.72 o
   1   6   3      615.40      658.17     12.55 o
   2   6   3      202.03      203.46     10.37 o
   3   6   3       22.87       23.58      5.08 o
   4   6   3       37.70       49.05     10.85 o
  -4   7   3       22.75       15.03      7.65 o
  -3   7   3      120.23      121.53     14.61 o
  -2   7   3      388.36      384.25     21.93 o
  -1   7   3       21.83       18.09      3.12 o
   0   7   3        0.16        0.00      1.88 o
   1   7   3        9.72       10.67      2.12 o
   2   7   3        0.53        1.72      2.87 o
   3   7   3       25.90       28.25      5.49 o
   4   7   3        0.24        1.37      6.08 o
  -3   8   3       17.53       11.10      8.60 o
  -2   8   3        1.60        0.00      6.24 o
  -1   8   3      122.26      117.99      7.69 o
   0   8   3      146.22      151.60      7.35 o
   1   8   3      231.03      238.05     11.29 o
   2   8   3       32.01       29.35      5.30 o
   3   8   3       23.12       24.05      4.97 o
  -3   9   3       24.45       27.62      8.95 o
  -2   9   3       14.35       17.90      8.77 o
  -1   9   3       81.67       81.80      5.71 o
   0   9   3      976.46      936.51     18.89 o
   1   9   3       33.66       37.33      5.58 o
   2   9   3       32.96       51.61     10.58 o
   3   9   3      149.45      153.64     16.99 o
  -2  10   3        0.84        0.00      7.43 o
  -1  10   3        1.05        2.08      4.06 o
   0  10   3       30.23       36.54      4.60 o
   1  10   3       25.11       24.48      5.73 o
   2  10   3       12.11        4.81      5.87 o
   3  10   3       19.59       18.24      7.75 o
  -2  11   3        8.06        8.50      6.72 o
  -1  11   3        5.69        7.24      3.56 o
   0  11   3        1.62        2.03      4.09 o
   1  11   3        5.44        0.00      4.36 o
   2  11   3        0.00        0.00      3.63 o
  -1  12   3       29.38       22.22      7.05 o
   0  12   3        4.66        4.00      5.46 o
   1  12   3        0.09        0.00     10.10 o
  -4   0   4      160.98      175.07     11.90 o
  -3   0   4      294.57      303.35     10.20 o
  -2   0   4     1459.42     1436.21     21.04 o
  -1   0   4     5117.75     4922.39     42.29 o
   0   0   4     6611.31     5907.61    120.09 o
   1   0   4      583.91      590.90      6.18 o
   2   0   4     4089.28     3933.58     47.64 o
   3   0   4       32.06       34.74      5.07 o
   4   0   4        6.37        6.89      4.32 o
  -4   1   4        3.87        9.53      3.29 o
  -3   1   4       92.21       90.31      4.38 o
  -2   1   4      456.82      478.77      7.78 o
  -1   1   4     4570.92     4305.92     22.04 o
   0   1   4      502.07      502.25      6.34 o
   1   1   4     4525.63     4263.42     16.00 o
   2   1   4        0.51        0.55      0.56 o
   3   1   4       19.62       13.18      4.21 o
   4   1   4        1.89        1.93      2.82 o
  -4   2   4        0.25        0.40      3.69 o
  -3   2   4      293.39      296.20      8.22 o
  -2   2   4       45.24       47.36      4.31 o
  -1   2   4        0.03        0.28      0.80 o
   0   2   4       96.49      102.92      3.26 o
   1   2   4      399.02      398.39      5.41 o
   2   2   4     1186.30     1225.05     17.14 o
   3   2   4        6.06        5.02      2.87 o
   4   2   4        0.35        2.51      3.61 o
  -4   3   4       50.76       61.13      6.40 o
  -3   3   4        0.14        1.13      2.68 o
  -2   3   4       56.40       59.92      3.14 o
  -1   3   4      195.64      219.41      4.62 o
   0   3   4     2195.52     2130.58     16.69 o
   1   3   4       24.79       22.37      1.41 o
   2   3   4        0.10        0.36      1.40 o
   3   3   4        9.01        4.51      2.37 o
   4   3   4       23.76       23.66      4.62 o
  -4   4   4       18.82       22.49      4.89 o
  -3   4   4      169.66      159.33     19.47 o
  -2   4   4      801.07      808.09     11.34 o
  -1   4   4      992.44      954.43     19.26 o
   0   4   4       52.66       54.53      3.14 o
   1   4   4      115.04       93.60      2.99 o
   2   4   4      675.79      670.54     16.30 o
   3   4   4       90.06      100.37      5.54 o
   4   4   4        7.69        6.78      3.87 o
  -4   5   4       35.97       41.32      5.48 o
  -3   5   4      224.61      247.20     10.14 o
  -2   5   4        3.29        3.16      1.46 o
  -1   5   4      241.91      244.77     10.18 o
   0   5   4      140.83      206.77      6.58 o
   1   5   4      433.27      437.44      9.24 o
   2   5   4       12.17        8.38      2.24 o
   3   5   4       28.17       29.61      3.35 o
   4   5   4        1.92        3.29     13.47 o
  -4   6   4        1.67        4.27      3.52 o
  -3   6   4      293.42      301.03     13.90 o
  -2   6   4       88.28       89.26      6.53 o
  -1   6   4      149.18      161.36      7.85 o
   0   6   4       50.54       52.22      3.88 o
   1   6   4      164.43      169.48      6.50 o
   2   6   4      139.53      144.61      8.66 o
   3   6   4        0.16        4.56      5.82 o
   4   6   4        3.60       10.72      9.36 o
  -4   7   4       12.97       13.81      5.57 o
  -3   7   4       12.80        3.65      7.25 o
  -2   7   4        0.00        2.55      4.96 o
  -1   7   4       40.43       44.43      4.78 o
   0   7   4      680.51      702.41     12.51 o
   1   7   4      290.56      300.29      8.36 o
   2   7   4       28.26       27.50      6.37 o
   3   7   4       12.83        6.11      6.02 o
   4   7   4       14.53       10.89      6.05 o
  -3   8   4       15.05       18.21      8.67 o
  -2   8   4      251.62      246.49     19.13 o
  -1   8   4       75.26       72.16      7.01 o
   0   8   4       16.01       10.80      2.69 o
   1   8   4       79.17       94.12      5.26 o
   2   8   4       54.83       49.59      6.38 o
   3   8   4       51.52       55.81      6.98 o
  -3   9   4        8.13        7.76      6.87 o
  -2   9   4       13.59       11.70      7.10 o
  -1   9   4        0.60        0.00      4.24 o
   0   9   4      167.04      173.85      8.44 o
   1   9   4        0.01        0.00      3.32 o
   2   9   4        4.10       12.05      3.93 o
   3   9   4        0.17        0.00      5.83 o
  -2  10   4       22.86       18.76      8.44 o
  -1  10   4      124.23      128.93      9.91 o
   0  10   4       14.66       11.61      3.38 o
   1  10   4       49.90       41.30      6.39 o
   2  10   4       46.27       55.15     10.22 o
  -2  11   4        0.78        1.74      5.27 o
  -1  11   4       80.72       85.82      8.66 o
   0  11   4       48.12       54.25      6.12 o
   1  11   4       72.31       78.45      9.15 o
   2  11   4       15.14        8.55      4.00 o
  -1  12   4        0.15        5.17      4.11 o
   0  12   4        0.02        4.17      2.98 o
   1  12   4        2.03        0.00      3.35 o
  -4   1   5       14.87        7.83      3.36 o
  -3   1   5      322.32      337.07      8.22 o
  -2   1   5        5.39        6.72      1.40 o
  -1   1   5        7.74        7.22      0.95 o
   0   1   5      177.13      192.07      3.59 o
   1   1   5     2172.11     2234.88     12.15 o
   2   1   5     1155.81     1148.70     15.26 o
   3   1   5      280.94      292.21     10.53 o
   4   1   5        2.57        1.30      3.09 o
  -4   2   5       52.99       58.45      5.95 o
  -3   2   5      700.10      712.01     15.45 o
  -2   2   5      718.95      748.55     15.13 o
  -1   2   5       29.63       34.30      2.08 o
   0   2   5     2703.64     2549.52     93.75 o
   1   2   5      787.98      711.35     11.09 o
   2   2   5       57.99       54.93      3.02 o
   3   2   5       20.97       20.39      3.59 o
   4   2   5        3.59        3.78      3.09 o
  -4   3   5       28.87       25.67      4.68 o
  -3   3   5       30.94       28.53      3.88 o
  -2   3   5       90.02       85.91      3.69 o
  -1   3   5       85.50       86.84      3.04 o
   0   3   5     2063.34     2162.07     18.37 o
   1   3   5      139.70      129.50      2.98 o
   2   3   5      146.78      151.88      5.09 o
   3   3   5      173.12      183.86      7.01 o
   4   3   5       28.71       23.05      4.19 o
  -4   4   5       75.93       71.62      6.78 o
  -3   4   5        0.15        2.43      3.05 o
  -2   4   5      148.12      157.53      5.22 o
  -1   4   5      555.55      624.52      8.51 o
   0   4   5      134.57      141.20      5.08 o
   1   4   5     1041.19     1041.51     27.23 o
   2   4   5       51.25       49.72      3.49 o
   3   4   5       14.23       15.44      2.97 o
   4   4   5       32.60       40.73      5.84 o
  -4   5   5       39.11       32.63      5.57 o
  -3   5   5        0.03        0.34      2.98 o
  -2   5   5      177.09      179.19      6.85 o
  -1   5   5      313.81      282.28      9.80 o
   0   5   5      349.71      408.58      9.31 o
   1   5   5       74.23       75.74      3.59 o
   2   5   5      334.02      327.29      9.26 o
   3   5   5       24.94       22.16      3.31 o
   4   5   5        0.73        0.15      4.47 o
  -4   6   5       79.28       81.74     10.45 o
  -3   6   5       10.05        5.31      3.45 o
  -2   6   5       92.09       87.36      6.49 o
  -1   6   5      291.17      308.70     12.51 o
   0   6   5       53.98       47.41      3.64 o
   1   6   5      603.79      600.45     10.75 o
   2   6   5      240.54      234.43     11.37 o
   3   6   5        5.04        7.80      4.05 o
   4   6   5       10.18       11.71      5.78 o
  -4   7   5        0.35        0.60     10.01 o
  -3   7   5      160.80      147.33     15.79 o
  -2   7   5      185.85      192.37     16.09 o
  -1   7   5       90.30       95.85      6.85 o
   0   7   5       21.11       14.06      2.79 o
   1   7   5        2.68        0.71      1.79 o
   2   7   5        3.70        3.82      3.51 o
   3   7   5        0.35        0.00      3.89 o
   4   7   5        2.23       21.58      9.25 o
  -3   8   5       83.14       74.56     12.91 o
  -2   8   5       12.18       18.70      7.17 o
  -1   8   5      101.70      104.06      7.45 o
   0   8   5        0.19        0.00      1.84 o
   1   8   5        4.91        5.18      2.51 o
   2   8   5       29.84       26.11      4.10 o
   3   8   5       23.43       28.97      4.83 o
  -3   9   5        0.00        4.53      6.86 o
  -2   9   5      132.18      152.80     16.51 o
  -1   9   5      248.22      254.46     12.25 o
   0   9   5      187.10      185.79      8.60 o
   1   9   5      518.59      485.15     15.04 o
   2   9   5        6.07        3.31      2.92 o
   3   9   5       12.78        9.95      8.25 o
  -2  10   5        3.84       13.93      8.28 o
  -1  10   5        9.15        1.65      4.87 o
   0  10   5        5.63        0.28      2.55 o
   1  10   5        5.41       10.85      4.34 o
   2  10   5        3.38        5.30      6.04 o
  -2  11   5       36.21       36.71     10.12 o
  -1  11   5       50.97       51.03      9.58 o
   0  11   5        2.09        6.49      3.65 o
   1  11   5        0.31        0.79      9.53 o
   2  11   5        0.13        1.85     11.36 o
  -1  12   5       20.63       22.74      5.82 o
   0  12   5       19.50       16.22      9.42 o
   1  12   5        0.16        6.56     12.19 o
  -4   0   6      140.26      139.53     11.05 o
  -3   0   6       76.38       82.28      5.77 o
  -2   0   6        6.81        5.18      2.31 o
  -1   0   6     3404.96     3301.30     26.70 o
   0   0   6        6.26        4.01      1.33 o
   1   0   6      352.99      360.87      8.10 o
   2   0   6       41.13       38.53      2.11 o
   3   0   6     1372.76     1441.79     28.38 o
   4   0   6       49.53       62.69      7.69 o
  -4   1   6       10.11       13.11      3.53 o
  -3   1   6      119.39      121.74      5.17 o
  -2   1   6      359.71      373.55     11.27 o
  -1   1   6      713.60      758.06     11.81 o
   0   1   6      544.55      533.00      8.17 o
   1   1   6      393.67      394.49      6.90 o
   2   1   6     1634.21     1680.10     17.97 o
   3   1   6        6.98        2.56      3.06 o
   4   1   6       19.40       18.90      3.34 o
  -4   2   6       49.48       50.17      5.87 o
  -3   2   6       13.73       12.49      2.76 o
  -2   2   6     1173.69     1164.20     12.22 o
  -1   2   6        1.55        0.76      1.63 o
   0   2   6      768.49      795.01     24.49 o
   1   2   6      189.46      198.44      4.11 o
   2   2   6       84.34       89.58      3.66 o
   3   2   6      195.67      192.42      8.59 o
   4   2   6       15.48       15.20      3.51 o
  -4   3   6        5.37        2.27      3.94 o
  -3   3   6        5.02        4.83      2.60 o
  -2   3   6      135.69      145.88      4.85 o
  -1   3   6        0.12        2.65      1.02 o
   0   3   6      284.64      253.00      8.47 o
   1   3   6     1388.09     1331.47     19.49 o
   2   3   6       74.37       66.56      3.23 o
   3   3   6       16.25       18.42      2.71 o
   4   3   6        0.01        0.00      3.83 o
  -4   4   6        5.41        3.93      3.23 o
  -3   4   6        0.95        0.00      2.68 o
  -2   4   6      410.03      399.38      8.39 o
  -1   4   6     1409.55     1343.24     37.28 o
   0   4   6     1322.03     1316.58     15.51 o
   1   4   6      252.23      256.86      7.03 o
   2   4   6       16.37       16.53      1.90 o
   3   4   6      202.85      206.43      6.86 o
   4   4   6       23.80       28.93      4.45 o
  -4   5   6        2.00        1.12      3.79 o
  -3   5   6       26.50       29.33      4.18 o
  -2   5   6      311.28      323.85     14.49 o
  -1   5   6        9.06        9.19      1.56 o
   0   5   6      171.69      183.51      6.44 o
   1   5   6        0.17        1.45      1.32 o
   2   5   6      166.94      156.22      5.73 o
   3   5   6        0.00        1.02      2.24 o
   4   5   6       10.73        7.14      8.73 o
  -4   6   6       85.24       75.34      6.77 o
  -3   6   6        1.95        1.67      3.84 o
  -2   6   6      205.28      207.84     16.02 o
  -1   6   6        4.09        4.65      1.72 o
   0   6   6      119.10      130.99      6.01 o
   1   6   6        1.92        0.00      1.56 o
   2   6   6        2.90        3.74      2.60 o
   3   6   6      106.87      109.53     12.02 o
   4   6   6        0.02        0.00      8.08 o
  -4   7   6       10.73        8.44      5.68 o
  -3   7   6       41.46       38.28      9.48 o
  -2   7   6        0.22        0.00      5.43 o
  -1   7   6        0.44        1.70      1.91 o
   0   7   6      188.99      184.31      7.52 o
   1   7   6      271.28      276.93     10.08 o
   2   7   6      221.61      224.88     10.31 o
   3   7   6      126.40      132.14      7.07 o
  -3   8   6       34.44       18.91      8.53 o
  -2   8   6       29.92       38.75      9.63 o
  -1   8   6      105.54      117.23      8.43 o
   0   8   6      153.31      152.50      6.58 o
   1   8   6        8.56        2.57      3.62 o
   2   8   6      133.30      129.44      8.01 o
   3   8   6       11.77       11.79      2.95 o
  -3   9   6        0.18        9.01      7.40 o
  -2   9   6       60.00       67.96     11.56 o
  -1   9   6       56.43       62.96      6.79 o
   0   9   6        1.53        3.63      2.33 o
   1   9   6       19.51       18.21      3.38 o
   2   9   6        6.96       10.64      3.11 o
   3   9   6       12.82       10.13     10.10 o
  -2  10   6        0.14        0.00      7.84 o
  -1  10   6       26.33       31.80      9.22 o
   0  10   6       58.36       67.54      5.94 o
   1  10   6        2.62        2.40      2.62 o
   2  10   6       30.32       32.17      5.34 o
  -2  11   6       42.68       42.85     11.24 o
  -1  11   6        9.16        7.33      4.36 o
   0  11   6       37.47       45.60      5.56 o
   1  11   6       66.64       65.60      8.49 o
   2  11   6       47.02       53.47      8.32 o
  -1  12   6       12.71       12.49      7.08 o
   0  12   6        0.04        3.67      8.09 o
   1  12   6        1.63        0.00      4.30 o
  -4   1   7       28.83       29.51      4.34 o
  -3   1   7        1.43        0.66      2.66 o
  -2   1   7     1071.54     1118.75     13.81 o
  -1   1   7       43.43       35.70      2.14 o
   0   1   7     1425.70     1424.54     18.17 o
   1   1   7       20.80       17.93      1.45 o
   2   1   7     1238.52     1276.64     12.32 o
   3   1   7      192.68      184.96      8.55 o
   4   1   7       25.22       25.86      3.99 o
  -4   2   7       21.82       25.56      4.35 o
  -3   2   7      139.50      140.76      6.26 o
  -2   2   7     2301.51     2342.03     17.96 o
  -1   2   7      438.84      450.48      9.04 o
   0   2   7        7.51        7.81      1.48 o
   1   2   7     1233.81     1150.77     11.02 o
   2   2   7      628.66      600.45      9.05 o
   3   2   7       58.65       66.78      5.45 o
   4   2   7        0.33        1.52      3.62 o
  -4   3   7       49.73       57.53      6.08 o
  -3   3   7      146.49      136.92      7.30 o
  -2   3   7        0.34        1.33      1.32 o
  -1   3   7       38.24       28.31      2.38 o
   0   3   7      997.16      960.83     72.58 o
   1   3   7     1124.23     1137.28      9.96 o
   2   3   7       15.51       20.20      2.61 o
   3   3   7        4.29        3.20      1.98 o
   4   3   7       12.70       18.33      4.23 o
  -4   4   7      158.69      157.37      9.35 o
  -3   4   7      206.34      197.82      8.87 o
  -2   4   7        0.26        1.15      1.50 o
  -1   4   7       64.36       58.35      3.59 o
   0   4   7      882.28      995.55     18.99 o
   1   4   7       44.90       48.25      2.34 o
   2   4   7      234.57      242.52      6.18 o
   3   4   7       18.20       12.01      2.24 o
   4   4   7        6.21        8.30      3.63 o
  -4   5   7        0.06        1.41      3.41 o
  -3   5   7       53.35       46.05      5.35 o
  -2   5   7      146.17      156.00      6.34 o
  -1   5   7      928.07      923.70     13.27 o
   0   5   7      295.36      270.73      7.98 o
   1   5   7       13.95       10.17      1.67 o
   2   5   7       62.74       68.53      5.03 o
   3   5   7       76.70       80.05      4.59 o
   4   5   7        0.69        4.77     18.80 o
  -4   6   7       26.52       24.60      5.54 o
  -3   6   7      191.16      166.05     14.19 o
  -2   6   7      111.89      120.01      9.33 o
  -1   6   7      691.42      718.09     13.95 o
   0   6   7      136.52      138.70      6.22 o
   1   6   7        0.06        1.63      3.21 o
   2   6   7      108.16       98.47      6.82 o
   3   6   7      108.82       98.34      7.01 o
   4   6   7        0.03        8.37      9.70 o
  -4   7   7        5.39       32.96     13.14 o
  -3   7   7        0.68        4.24      6.66 o
  -2   7   7      284.37      270.98     18.98 o
  -1   7   7      251.75      240.03      8.91 o
   0   7   7        0.27        0.00      2.10 o
   1   7   7       64.42       69.92      5.36 o
   2   7   7       82.13       82.07      6.73 o
   3   7   7       24.84       18.48      3.13 o
  -3   8   7       65.29       53.71     10.91 o
  -2   8   7       31.28       24.85      7.58 o
  -1   8   7       99.32       83.38      6.81 o
   0   8   7       78.46       79.02      5.60 o
   1   8   7       42.19       45.19      4.90 o
   2   8   7       46.07       49.53      5.45 o
   3   8   7       15.92       12.13      4.93 o
  -3   9   7        1.13       14.66      7.63 o
  -2   9   7        0.04        0.00      6.85 o
  -1   9   7      293.43      324.85     14.34 o
   0   9   7      504.84      506.57     12.58 o
   1   9   7      228.70      241.64     10.77 o
   2   9   7       48.72       44.53      5.60 o
   3   9   7       62.25       57.41      7.69 o
  -2  10   7        3.32        1.10      7.11 o
  -1  10   7        2.20        5.04      3.10 o
   0  10   7        1.83        2.80      2.50 o
   1  10   7       16.83       23.70      4.51 o
   2  10   7       13.88       18.87      4.27 o
  -2  11   7        8.33       12.55      8.05 o
  -1  11   7       24.19       23.93      5.84 o
   0  11   7       15.68       13.57      3.84 o
   1  11   7        8.66       12.98      5.00 o
   2  11   7        1.64        0.08      7.36 o
  -1  12   7       12.32       14.12      5.67 o
   0  12   7        4.38        7.77      3.63 o
  -4   0   8      140.13      145.21     10.82 o
  -3   0   8      415.71      426.49     15.22 o
  -2   0   8       12.45       10.68      1.42 o
  -1   0   8      520.59      509.24     13.07 o
   0   0   8     4862.08     4932.79     30.23 o
   1   0   8      349.69      364.67      6.87 o
   2   0   8      695.42      707.74     16.67 o
   3   0   8       30.27       33.66      5.12 o
   4   0   8      552.22      554.95     21.02 o
  -4   1   8        0.01        0.08      2.99 o
  -3   1   8      112.00      105.90      5.67 o
  -2   1   8      285.14      270.43      8.16 o
  -1   1   8     1522.99     1597.92     22.24 o
   0   1   8      284.88      265.75      5.27 o
   1   1   8       70.95       83.49      3.77 o
   2   1   8      184.08      192.32      5.14 o
   3   1   8       41.21       35.87      4.07 o
   4   1   8       44.78       36.91      4.65 o
  -4   2   8        0.66        2.93      3.65 o
  -3   2   8      494.22      500.91     11.53 o
  -2   2   8        0.04        1.70      1.67 o
  -1   2   8      121.64      127.95      4.74 o
   0   2   8      273.58      285.90      6.67 o
   1   2   8      518.99      541.40      5.80 o
   2   2   8       10.23       11.26      1.56 o
   3   2   8        4.69        4.84      3.12 o
   4   2   8        4.71        7.39      3.03 o
  -4   3   8       34.34       36.42      5.29 o
  -3   3   8       49.39       52.30      5.39 o
  -2   3   8      171.57      170.57      5.63 o
  -1   3   8       30.02       41.18      2.96 o
   0   3   8       95.15       86.92      6.57 o
   1   3   8      155.22      149.67      4.38 o
   2   3   8      179.15      174.88      5.08 o
   3   3   8      110.82      114.06      5.79 o
   4   3   8        3.77        5.50      3.50 o
  -4   4   8      147.19      147.09      9.08 o
  -3   4   8      240.60      229.04     12.90 o
  -2   4   8      104.54      115.61      6.10 o
  -1   4   8      117.10      109.57      4.86 o
   0   4   8      365.99      343.81      8.47 o
   1   4   8      359.46      292.10     21.94 o
   2   4   8      101.07      111.92      4.37 o
   3   4   8        9.20       10.79      2.11 o
   4   4   8       27.05       28.92      7.65 o
  -4   5   8       15.15        7.96      3.88 o
  -3   5   8        4.98        5.20      2.58 o
  -2   5   8       16.64       15.65      2.29 o
  -1   5   8      527.38      544.09     11.51 o
   0   5   8        1.64        2.35      1.50 o
   1   5   8      267.54      270.05      7.64 o
   2   5   8       16.51       16.60      3.05 o
   3   5   8       63.97       66.39      4.95 o
   4   5   8        0.17        6.10      7.18 o
  -4   6   8        0.06        1.13      8.17 o
  -3   6   8      181.21      151.09     14.51 o
  -2   6   8       19.09       19.27      3.51 o
  -1   6   8       69.12       67.20      4.68 o
   0   6   8        2.00        3.65      1.93 o
   1   6   8      191.42      195.86      8.07 o
   2   6   8        4.16        3.72      2.22 o
   3   6   8       15.37       10.94      3.22 o
   4   6   8       26.22       24.15      9.66 o
  -3   7   8       42.11       26.76      7.31 o
  -2   7   8      310.48      317.27     20.89 o
  -1   7   8       76.82       85.02      5.53 o
   0   7   8       23.34       21.90      2.94 o
   1   7   8        5.50        6.07      2.70 o
   2   7   8        0.41        0.00      2.57 o
   3   7   8       69.86       72.92      6.43 o
  -3   8   8        0.19        0.00      5.44 o
  -2   8   8       37.47       27.76      8.30 o
  -1   8   8        8.46       13.90      2.74 o
   0   8   8       92.82       95.10      6.18 o
   1   8   8      294.12      302.29     11.50 o
   2   8   8       21.44       23.59      4.26 o
   3   8   8       78.73       73.25      6.46 o
  -3   9   8        2.32       13.21      9.08 o
  -2   9   8        1.86        0.00      7.05 o
  -1   9   8       70.56       77.14      7.38 o
   0   9   8        7.90        4.47      2.54 o
   1   9   8       11.99        6.04      2.95 o
   2   9   8        0.03        3.51      3.02 o
   3   9   8        4.25        4.58      6.46 o
  -2  10   8        1.45        0.00      6.96 o
  -1  10   8        1.21        1.86      3.55 o
   0  10   8       19.12       18.59      3.23 o
   1  10   8       12.35       11.60      3.76 o
   2  10   8        2.91        0.00      2.86 o
  -2  11   8       56.99       45.67     10.92 o
  -1  11   8      101.75      112.71     10.38 o
   0  11   8        1.87        0.42      6.94 o
   1  11   8        0.11        5.04      3.52 o
  -1  12   8        0.23        8.61      4.44 o
   0  12   8       36.57       56.68     20.83 o
  -4   1   9       12.14       16.87      4.17 o
  -3   1   9       65.94       63.60      5.09 o
  -2   1   9       69.49       67.74      3.69 o
  -1   1   9      814.61      814.89     11.07 o
   0   1   9       14.28       12.10      1.47 o
   1   1   9      341.76      302.04      6.23 o
   2   1   9        0.49        0.00      0.99 o
   3   1   9      315.97      324.23      9.66 o
   4   1   9       57.21       57.69      6.04 o
  -4   2   9       71.64       73.04      6.89 o
  -3   2   9        0.45        2.68      2.69 o
  -2   2   9      439.55      428.94     12.02 o
  -1   2   9     1752.67     1722.14     19.12 o
   0   2   9      132.00      128.56      4.06 o
   1   2   9        4.08        7.55      0.93 o
   2   2   9      474.96      471.39     10.27 o
   3   2   9      430.69      442.03     13.20 o
   4   2   9       39.37       41.70      4.71 o
  -4   3   9      206.48      217.43     10.93 o
  -3   3   9       45.64       43.42      3.90 o
  -2   3   9       52.06       59.11      3.99 o
  -1   3   9      337.17      381.14      8.75 o
   0   3   9      114.83      110.47      4.71 o
   1   3   9      287.35      266.93      6.17 o
   2   3   9      150.87      148.20      4.75 o
   3   3   9        8.54        7.40      2.84 o
   4   3   9        3.48        5.58      3.82 o
  -4   4   9       29.28       31.13      5.51 o
  -3   4   9      201.78      183.76      8.56 o
  -2   4   9        1.30        2.84      2.57 o
  -1   4   9        0.62        0.40      1.42 o
   0   4   9       18.05       19.72      2.10 o
   1   4   9      152.99      171.45      4.52 o
   2   4   9        5.10        2.61      1.61 o
   3   4   9       44.95       34.89      8.20 o
   4   4   9        7.09        4.64      6.74 o
  -4   5   9       16.52        4.13      4.07 o
  -3   5   9       50.57       51.28      5.10 o
  -2   5   9       39.46       40.28      3.44 o
  -1   5   9      430.66      439.12     10.63 o
   0   5   9      702.87      746.53     16.51 o
   1   5   9      328.33      330.56     12.49 o
   2   5   9      153.68      164.89      7.53 o
   3   5   9        9.91       10.97      2.77 o
   4   5   9        9.07        6.24      7.88 o
  -4   6   9        5.86        3.36      9.62 o
  -3   6   9        4.94        0.50      6.08 o
  -2   6   9       29.85       34.75      9.41 o
  -1   6   9      248.16      256.90      8.69 o
   0   6   9      426.08      456.86     11.49 o
   1   6   9      207.72      215.22      8.76 o
   2   6   9        4.93        2.15      3.33 o
   3   6   9       25.56       25.53      5.54 o
  -3   7   9       17.78       25.32      6.74 o
  -2   7   9       39.36       26.59      6.91 o
  -1   7   9      269.63      264.41      9.43 o
   0   7   9      371.64      372.45     14.14 o
   1   7   9       24.39       23.80      3.64 o
   2   7   9      171.18      183.17      9.04 o
   3   7   9       41.97       35.37      4.54 o
  -3   8   9        2.69        0.00      6.16 o
  -2   8   9      168.86      172.43     16.77 o
  -1   8   9        0.89        3.94      3.00 o
   0   8   9       46.91       42.63      4.31 o
   1   8   9       14.05       16.93      4.70 o
   2   8   9      126.45      124.81      8.07 o
   3   8   9       58.24       47.29      5.51 o
  -3   9   9       20.50       13.06      7.10 o
  -2   9   9       59.89       72.58     11.89 o
  -1   9   9       18.16       15.31      3.36 o
   0   9   9       81.81       81.08      5.46 o
   1   9   9      142.64      147.57      8.69 o
   2   9   9       49.48       53.06      7.14 o
   3   9   9       19.33       10.44      3.59 o
  -2  10   9        8.06        8.02      6.10 o
  -1  10   9        0.02        7.33      3.52 o
   0  10   9        4.49       14.87      3.07 o
   1  10   9        0.00        3.85      2.80 o
   2  10   9       30.84       28.84      4.83 o
  -1  11   9       15.49       26.70     11.09 o
   0  11   9        1.81        0.00      3.60 o
   1  11   9        0.00        0.00      3.65 o
   0  12   9        0.30        0.51      3.38 o
  -4   0  10       44.60       44.58      6.68 o
  -3   0  10      326.53      318.77     13.47 o
  -2   0  10     1150.06     1194.82     21.07 o
  -1   0  10       39.48       44.14      2.74 o
   0   0  10     3205.29     3303.00     89.03 o
   1   0  10     1898.62     1754.12     56.44 o
   2   0  10       21.86       18.36      2.30 o
   3   0  10      982.48     1062.68     32.20 o
   4   0  10       45.33       33.93      7.39 o
  -4   1  10       38.42       40.77      4.60 o
  -3   1  10        4.17        3.17      2.30 o
  -2   1  10       75.95       67.81      3.86 o
  -1   1  10        2.02        1.71      1.02 o
   0   1  10     1674.65     1737.93     14.90 o
   1   1  10      158.85      179.02      4.47 o
   2   1  10       11.03       10.72      1.41 o
   3   1  10       53.86       62.51      4.35 o
   4   1  10        4.05        4.88      2.80 o
  -4   2  10        0.09        0.00      3.60 o
  -3   2  10       33.36       41.86      4.75 o
  -2   2  10      736.89      787.61     18.18 o
  -1   2  10      126.94      141.02      4.30 o
   0   2  10       43.02       43.96      2.59 o
   1   2  10        2.16        2.15      0.86 o
   2   2  10       49.71       48.44      2.96 o
   3   2  10       24.29       23.73      3.41 o
   4   2  10        0.03        0.00      2.92 o
  -4   3  10       28.84       36.67      7.70 o
  -3   3  10      223.72      214.38     11.67 o
  -2   3  10      357.69      349.96     14.70 o
  -1   3  10     1438.94     1404.88     23.22 o
   0   3  10      114.60       98.85      4.58 o
   1   3  10      278.36      260.99      6.42 o
   2   3  10        9.30        9.06      1.62 o
   3   3  10       22.15       22.43      3.53 o
   4   3  10       49.48       53.29      6.34 o
  -4   4  10        5.98        7.43      4.59 o
  -3   4  10      247.36      256.00     17.51 o
  -2   4  10      326.62      326.11      9.62 o
  -1   4  10       33.04       39.64      3.20 o
   0   4  10       81.55       77.73      4.28 o
   1   4  10      263.16      244.48      7.34 o
   2   4  10      199.48      207.91      6.78 o
   3   4  10       52.23       50.56      4.54 o
   4   4  10        0.65        0.08      4.32 o
  -4   5  10       10.15        2.20      4.16 o
  -3   5  10       10.30       10.61      3.28 o
  -2   5  10        3.19        1.54      2.60 o
  -1   5  10       66.70       65.80      4.29 o
   0   5  10     1258.05     1321.15     75.67 o
   1   5  10        9.90        6.31      2.88 o
   2   5  10       67.73       64.32      5.13 o
   3   5  10        2.87        5.21      3.30 o
   4   5  10       11.92        3.81      5.09 o
  -4   6  10        6.20        0.00      8.70 o
  -3   6  10        2.65        3.97      6.11 o
  -2   6  10      260.99      219.96     40.22 o
  -1   6  10       30.20       22.20      2.98 o
   0   6  10       36.20       35.86      3.64 o
   1   6  10      166.85      149.00      9.18 o
   2   6  10      198.19      209.74      9.19 o
   3   6  10        1.70        6.19      4.59 o
  -3   7  10        1.11        9.77      7.78 o
  -2   7  10       96.20       86.33     11.62 o
  -1   7  10      564.57      530.89     13.47 o
   0   7  10       46.93       56.93      4.61 o
   1   7  10       31.10       33.72      4.19 o
   2   7  10       26.32       28.65      4.16 o
   3   7  10        6.27        2.44      2.52 o
  -3   8  10       33.46       19.77      6.22 o
  -2   8  10        4.07        0.00      6.49 o
  -1   8  10       64.75       61.72      5.20 o
   0   8  10        0.06        0.38      2.21 o
   1   8  10      183.70      177.92      9.06 o
   2   8  10      219.52      211.90     10.42 o
   3   8  10       19.04       23.15      4.10 o
  -3   9  10        2.26        0.00      8.09 o
  -2   9  10        1.12        6.80      6.25 o
  -1   9  10        0.03        1.34      2.67 o
   0   9  10       29.31       29.05      4.17 o
   1   9  10        2.06        0.00      3.31 o
   2   9  10        0.19        0.00      3.34 o
  -2  10  10       10.13       23.65      9.75 o
  -1  10  10        0.67        2.77      2.77 o
   0  10  10       32.26       30.88      4.80 o
   1  10  10       19.93       18.02      5.27 o
   2  10  10       35.41       35.00      5.62 o
  -1  11  10       46.38       56.24      7.83 o
   0  11  10       95.09      100.88      8.10 o
   1  11  10       11.99       10.08      3.83 o
  -4   1  11       26.96       25.37      3.62 o
  -3   1  11       46.97       42.48      4.01 o
  -2   1  11      305.42      297.19      7.76 o
  -1   1  11      897.47      870.78     22.91 o
   0   1  11      309.74      341.46      6.97 o
   1   1  11        0.16        1.92      1.35 o
   2   1  11       26.83       28.41      2.56 o
   3   1  11        4.60        3.75      2.20 o
   4   1  11       62.90       61.30      5.61 o
  -4   2  11       58.27       64.54      6.79 o
  -3   2  11      324.27      314.95     11.20 o
  -2   2  11       75.66       72.36      4.11 o
  -1   2  11      895.54      867.07     30.72 o
   0   2  11     1274.26     1336.76     14.11 o
   1   2  11      738.83      726.91     12.66 o
   2   2  11       64.45       67.70      3.62 o
   3   2  11       37.05       39.70      4.49 o
   4   2  11       83.68       73.71      5.94 o
  -4   3  11        0.12        0.00      4.93 o
  -3   3  11      253.29      261.02     12.80 o
  -2   3  11       12.71        7.82      2.31 o
  -1   3  11       46.15       44.31      3.43 o
   0   3  11      158.05      170.81      6.09 o
   1   3  11      107.41      108.33     10.66 o
   2   3  11        3.99        1.73      1.73 o
   3   3  11       17.23       19.18      4.56 o
   4   3  11        1.45        2.57      2.70 o
  -4   4  11      120.06       93.05     20.46 o
  -3   4  11       20.16       11.48      4.25 o
  -2   4  11       76.69       75.44      6.36 o
  -1   4  11        1.47        2.92      1.63 o
   0   4  11       87.45       69.81      4.26 o
   1   4  11       47.32       51.00      5.19 o
   2   4  11       39.12       42.66      3.90 o
   3   4  11        0.02        0.00      2.42 o
   4   4  11       19.00        8.85      5.23 o
  -4   5  11        5.81        3.82      4.99 o
  -3   5  11       51.47       63.28      7.47 o
  -2   5  11      561.07      542.05     16.54 o
  -1   5  11      155.23      149.47      6.94 o
   0   5  11        1.22        2.72      1.70 o
   1   5  11       17.15       15.68      3.38 o
   2   5  11      152.10      149.56      7.57 o
   3   5  11       24.95       30.99      4.88 o
   4   5  11        0.58        6.26      7.17 o
  -4   6  11       31.57       46.78     12.78 o
  -3   6  11        6.61        8.95      6.93 o
  -2   6  11        6.78        3.68      2.61 o
  -1   6  11        1.47        4.73      2.60 o
   0   6  11      484.32      466.38     21.86 o
   1   6  11       23.05       29.25      4.68 o
   2   6  11       75.95       81.39      6.06 o
   3   6  11        3.26        3.16      3.08 o
  -3   7  11       79.15       79.93     13.41 o
  -2   7  11       52.30       51.10      5.67 o
  -1   7  11       23.94       16.26      2.81 o
   0   7  11      440.94      448.69     15.07 o
   1   7  11      177.02      168.05      8.57 o
   2   7  11       57.28       58.69      6.44 o
   3   7  11       62.14       61.77      5.86 o
  -3   8  11        2.12        6.40      6.59 o
  -2   8  11        0.28        2.05      6.78 o
  -1   8  11      366.13      342.65     11.69 o
   0   8  11       13.39        7.86      2.64 o
   1   8  11       44.51       42.12      4.91 o
   2   8  11       25.22       28.60      4.54 o
   3   8  11        8.25        2.20      3.16 o
  -2   9  11       58.07       69.55     12.12 o
  -1   9  11       76.98       70.56      6.06 o
   0   9  11       24.94       18.73      4.69 o
   1   9  11        2.66        0.00      2.49 o
   2   9  11       26.88       36.34      5.15 o
  -2  10  11        8.36        0.00      7.14 o
  -1  10  11       21.39       18.97      3.74 o
   0  10  11       32.37       45.56      5.89 o
   1  10  11       40.31       43.47      5.62 o
   2  10  11        1.48        0.00      3.34 o
  -1  11  11       12.28        1.15      5.98 o
   0  11  11        0.01        0.89      3.11 o
   1  11  11        4.82        3.81      4.10 o
  -4   0  12       12.74        6.79      4.13 o
  -3   0  12       98.31      103.99      8.26 o
  -2   0  12      785.99      735.37     16.68 o
  -1   0  12     2966.33     3182.85     58.93 o
   0   0  12        2.24        2.14      1.74 o
   1   0  12      590.09      575.29     15.08 o
   2   0  12       93.24       93.47      4.65 o
   3   0  12       38.86       45.85      8.07 o
   4   0  12      314.18      286.90     23.69 o
  -4   1  12       11.12        8.95      3.16 o
  -3   1  12      125.14      127.55      6.23 o
  -2   1  12       10.56        8.50      1.92 o
  -1   1  12        4.36        4.44      1.00 o
   0   1  12       24.48       44.40      2.81 o
   1   1  12      841.21      809.04      9.84 o
   2   1  12        4.55        4.35      1.63 o
   3   1  12       83.49       78.18      4.79 o
   4   1  12       20.75       14.80      7.98 o
  -4   2  12        0.10        4.73      3.39 o
  -3   2  12        5.29        0.41      4.27 o
  -2   2  12      285.24      314.38     10.94 o
  -1   2  12      512.09      540.85     13.10 o
   0   2  12      261.71      282.93      6.82 o
   1   2  12        8.64       11.40      1.91 o
   2   2  12      153.86      159.85      5.56 o
   3   2  12        0.66        0.00      3.01 o
   4   2  12        1.75        1.58      5.09 o
  -4   3  12        3.75        3.64      4.87 o
  -3   3  12      268.25      279.03     13.72 o
  -2   3  12       12.48        8.16      2.10 o
  -1   3  12      133.03      142.75      6.21 o
   0   3  12      687.89      708.43     15.06 o
   1   3  12        1.22        0.00      2.19 o
   2   3  12      116.46      119.54      4.57 o
   3   3  12       28.84       32.87      4.34 o
   4   3  12        8.45       17.39      9.36 o
  -4   4  12       35.35       25.75      7.49 o
  -3   4  12        3.26        0.67      4.14 o
  -2   4  12      296.99      295.35     12.60 o
  -1   4  12      196.51      200.58      7.60 o
   0   4  12        1.96        2.92      1.50 o
   1   4  12       64.90       58.61      7.16 o
   2   4  12      243.17      230.04      8.84 o
   3   4  12       76.88       91.04      7.85 o
   4   4  12       27.41       23.34      8.91 o
  -4   5  12       57.01       50.63      9.70 o
  -3   5  12        8.50       11.71      5.58 o
  -2   5  12       93.73       91.84      7.27 o
  -1   5  12       36.35       39.07      3.84 o
   0   5  12       75.17       74.55      4.72 o
   1   5  12      909.06      944.48     41.04 o
   2   5  12        2.14        0.00      2.49 o
   3   5  12        4.66        8.90      5.61 o
  -3   6  12       10.97       18.68      8.49 o
  -2   6  12       16.42       14.87      4.01 o
  -1   6  12      496.00      441.33     26.66 o
   0   6  12        0.90        0.00      1.94 o
   1   6  12        6.96        8.63      3.60 o
   2   6  12      105.49      111.00      7.19 o
   3   6  12       34.07       32.15      7.66 o
  -3   7  12       11.23       40.03      9.94 o
  -2   7  12       48.27       51.11      5.76 o
  -1   7  12      107.69      101.69      6.10 o
   0   7  12      264.25      239.14     12.68 o
   1   7  12        1.35        0.21      4.09 o
   2   7  12        6.41       12.51      3.33 o
   3   7  12        2.59        2.49      5.59 o
  -3   8  12        4.07       16.46      8.93 o
  -2   8  12       58.87       54.50      9.50 o
  -1   8  12        3.67        0.59      2.61 o
   0   8  12      140.69      138.90      7.69 o
   1   8  12        1.01        0.00      2.59 o
   2   8  12      132.38      132.86      8.43 o
   3   8  12       47.25       38.14      5.06 o
  -2   9  12        5.39       21.62      8.85 o
  -1   9  12        1.69        1.59      2.60 o
   0   9  12        5.10        5.27      3.35 o
   1   9  12       18.91       20.26      3.81 o
   2   9  12        0.90        1.72      5.40 o
  -2  10  12       28.74       29.04      9.09 o
  -1  10  12        2.63        3.50      2.52 o
   0  10  12        0.25        0.56      5.37 o
   1  10  12       31.23       30.86      5.04 o
   2  10  12        1.04       17.68      5.88 o
  -1  11  12        9.33       12.45      5.37 o
   0  11  12        7.92        4.53      3.10 o
   1  11  12       45.02       55.56      8.16 o
  -4   1  13        0.13        0.00      2.92 o
  -3   1  13       57.75       56.99      4.62 o
  -2   1  13        0.93        1.15      1.72 o
  -1   1  13      591.61      593.32     20.24 o
   0   1  13      534.78      538.76     19.35 o
   1   1  13      264.62      269.45      7.95 o
   2   1  13       18.09       16.40      1.81 o
   3   1  13        4.04        3.79      2.32 o
   4   1  13        1.01        1.26      4.08 o
  -4   2  13        5.62        2.63      3.38 o
  -3   2  13      340.86      326.36     11.71 o
  -2   2  13      381.28      372.94     15.63 o
  -1   2  13      268.46      284.16      8.60 o
   0   2  13      417.62      398.66     12.09 o
   1   2  13      798.45      819.98     14.16 o
   2   2  13      629.43      656.83     13.31 o
   3   2  13       63.08       75.00      7.69 o
   4   2  13        0.01        4.32      5.61 o
  -4   3  13       13.22        7.29      4.89 o
  -3   3  13        0.69        0.00      6.59 o
  -2   3  13      102.58      112.99      5.92 o
  -1   3  13      210.58      198.81      9.52 o
   0   3  13       62.71       58.08      4.01 o
   1   3  13        0.14        1.80      2.21 o
   2   3  13       87.49       94.08      5.54 o
   3   3  13        0.01        4.13      3.43 o
   4   3  13       23.40       16.19      8.69 o
  -4   4  13        6.30        1.67     11.36 o
  -3   4  13       29.46       23.66     12.90 o
  -2   4  13       23.38       20.86      5.58 o
  -1   4  13       87.72       78.18      4.96 o
   0   4  13      348.31      362.02      9.95 o
   1   4  13       96.49       89.61      6.99 o
   2   4  13       30.21       25.98      3.45 o
   3   4  13       61.32       77.53     11.39 o
  -4   5  13        4.85        9.16      5.86 o
  -3   5  13        0.68        1.31      6.52 o
  -2   5  13      244.69      250.96     12.26 o
  -1   5  13      316.90      322.57     10.25 o
   0   5  13      196.05      208.63      7.97 o
   1   5  13       83.37       85.50      7.51 o
   2   5  13        1.32        1.99      2.46 o
   3   5  13       48.23       52.28      8.50 o
  -3   6  13        0.94        0.00      7.98 o
  -2   6  13        3.18        0.43      5.06 o
  -1   6  13        0.01        0.00      2.31 o
   0   6  13      167.07      163.23      7.51 o
   1   6  13      535.89      561.59     18.56 o
   2   6  13       12.59       12.16      4.29 o
   3   6  13        0.06        0.50      3.62 o
  -3   7  13       37.13       30.10      9.95 o
  -2   7  13      214.97      211.87     11.77 o
  -1   7  13        7.19       11.19      2.83 o
   0   7  13        5.74        5.38      4.80 o
   1   7  13      496.79      504.19     18.46 o
   2   7  13       44.63       37.92      4.57 o
   3   7  13        1.58        0.00      7.76 o
  -3   8  13       24.72       23.27     10.15 o
  -2   8  13        0.05        0.00      5.75 o
  -1   8  13       12.13       10.57      2.67 o
   0   8  13      272.84      277.53     13.80 o
   1   8  13       23.91       22.57      4.17 o
   2   8  13       62.37       63.06      6.33 o
   3   8  13        8.46        1.89      3.26 o
  -2   9  13       28.55       30.45      8.35 o
  -1   9  13       64.10       61.48      5.54 o
   0   9  13        7.98       11.02      3.93 o
   1   9  13        6.73        9.67      3.60 o
   2   9  13        4.26        3.15      5.24 o
  -2  10  13        4.43       20.13      7.68 o
  -1  10  13        4.34        6.89      5.07 o
   0  10  13        5.67        4.51      3.44 o
   1  10  13       19.56       13.24      3.88 o
   2  10  13        6.51        3.61      5.72 o
  -1  11  13        3.56        8.42      2.90 o
   0  11  13        1.30        1.90      3.15 o
  -4   0  14       77.11       64.29      7.79 o
  -3   0  14       80.93       75.89      7.09 o
  -2   0  14      128.14      119.50     17.94 o
  -1   0  14     1283.91     1204.94     31.75 o
   0   0  14     2893.33     3050.13     27.05 o
   1   0  14       91.56       85.28      6.10 o
   2   0  14        4.06        2.29      3.53 o
   3   0  14        3.35        2.61      3.83 o
   4   0  14        0.06        0.52      5.94 o
  -4   1  14       20.23       20.37      3.66 o
  -3   1  14        6.32        3.35      2.44 o
  -2   1  14      294.22      274.36      9.57 o
  -1   1  14      104.95      110.87      4.40 o
   0   1  14       61.68       63.12      3.55 o
   1   1  14      175.07      160.17      6.44 o
   2   1  14      406.02      395.31     11.36 o
   3   1  14        0.75        1.38      2.53 o
   4   1  14        0.50        0.00      5.15 o
  -4   2  14        3.25        0.36      3.21 o
  -3   2  14       30.86       35.05      4.76 o
  -2   2  14       39.82       38.96      3.55 o
  -1   2  14      171.00      185.56      7.23 o
   0   2  14      806.36      826.91     12.58 o
   1   2  14       32.43       32.82      3.18 o
   2   2  14        3.02        3.98      2.47 o
   3   2  14       61.76       61.74      7.10 o
   4   2  14        0.05       12.51      5.40 o
  -4   3  14       28.08       24.95      4.81 o
  -3   3  14       29.76       32.55      4.23 o
  -2   3  14      753.64      723.59     32.10 o
  -1   3  14       96.61      113.67      5.91 o
   0   3  14       58.07       65.84      4.45 o
   1   3  14       71.95       75.85      6.21 o
   2   3  14       15.56       17.91      2.88 o
   3   3  14       20.35       29.75      7.80 o
  -4   4  14        2.90        5.82      4.63 o
  -3   4  14       26.27       21.78      5.72 o
  -2   4  14      127.76      127.46      8.88 o
  -1   4  14      725.58      742.00     23.57 o
   0   4  14      377.50      371.27     10.30 o
   1   4  14      101.06      103.27      7.60 o
   2   4  14        1.46        3.26      3.10 o
   3   4  14       47.26       57.71     10.96 o
  -4   5  14       18.65       26.09      7.53 o
  -3   5  14       90.48      108.38     15.06 o
  -2   5  14        6.25       11.23      3.67 o
  -1   5  14      270.81      264.44      9.52 o
   0   5  14      142.60      140.60      6.84 o
   1   5  14       16.28       13.42      3.40 o
   2   5  14      243.68      240.74     10.09 o
   3   5  14        2.60        1.07      6.21 o
  -3   6  14       16.63       27.26      9.09 o
  -2   6  14        6.70        3.61      3.31 o
  -1   6  14        9.88        4.49      2.11 o
   0   6  14      741.00      724.47     15.99 o
   1   6  14        5.22        1.45      3.33 o
   2   6  14        4.98        4.60      4.43 o
   3   6  14        2.85        3.82      5.69 o
  -3   7  14      148.75      185.40     20.34 o
  -2   7  14       40.16       42.52      6.42 o
  -1   7  14      109.89      111.47      6.69 o
   0   7  14       83.43       85.44      5.88 o
   1   7  14       66.39       65.33      7.19 o
   2   7  14        0.53        0.53      3.25 o
   3   7  14       11.53       15.71      3.69 o
  -3   8  14        0.01        6.34      8.89 o
  -2   8  14        3.97       11.13      7.53 o
  -1   8  14       89.27       77.96      5.94 o
   0   8  14        0.07        0.00      3.05 o
   1   8  14      172.91      164.62      9.56 o
   2   8  14        0.17        0.00      2.71 o
  -2   9  14        7.47        5.45      5.87 o
  -1   9  14       12.88       16.31      3.76 o
   0   9  14        8.63        9.19      4.64 o
   1   9  14        0.34        0.00      3.07 o
   2   9  14       13.09       17.09      3.71 o
  -2  10  14        9.89        0.00      5.19 o
  -1  10  14       97.79       83.76     12.28 o
   0  10  14        8.89        5.46      4.52 o
   1  10  14        3.47        7.37      3.44 o
   0  11  14        0.01        0.05      7.10 o
  -4   1  15       17.33       19.05     11.07 o
  -3   1  15       12.52       13.83      4.67 o
  -2   1  15        4.80        2.72      2.58 o
  -1   1  15       18.74       31.05      2.70 o
   0   1  15      599.31      613.99     11.04 o
   1   1  15      167.46      169.21      6.90 o
   2   1  15      106.51      105.01      6.18 o
   3   1  15        7.99       10.59      4.98 o
   4   1  15        0.96        4.72      4.39 o
  -4   2  15       27.53       27.16      6.67 o
  -3   2  15        0.72        3.77      4.45 o
  -2   2  15      924.19      910.66     18.57 o
  -1   2  15      389.22      384.04     10.66 o
   0   2  15        0.71        1.06      1.52 o
   1   2  15        5.32        4.03      2.44 o
   2   2  15      225.75      218.44     10.84 o
   3   2  15      127.25      138.40      8.45 o
   4   2  15        4.65        3.65      6.10 o
  -4   3  15        9.98        4.27      7.05 o
  -3   3  15        4.53        9.04      4.06 o
  -2   3  15      103.28      110.67      8.39 o
  -1   3  15      173.46      198.51      7.91 o
   0   3  15      554.83      536.94     12.36 o
   1   3  15        5.71        6.05      3.14 o
   2   3  15        0.31        0.00      2.51 o
   3   3  15        6.09        7.47      6.40 o
  -4   4  15       29.90       35.43     11.84 o
  -3   4  15       53.69       52.90      7.02 o
  -2   4  15       88.05       91.00      7.78 o
  -1   4  15      363.22      353.03     10.82 o
   0   4  15       71.72       69.57      4.88 o
   1   4  15      436.39      450.10     15.95 o
   2   4  15        0.10        0.00      2.22 o
   3   4  15        0.68        0.00      6.10 o
  -3   5  15       47.65       40.67     11.09 o
  -2   5  15        0.55        6.48      3.51 o
  -1   5  15       49.55       42.74      4.08 o
   0   5  15        2.12        0.00      1.96 o
   1   5  15      123.31      121.76      8.72 o
   2   5  15        2.28        0.72      4.19 o
   3   5  15       19.23       28.32      9.12 o
  -3   6  15       92.04       99.78     14.41 o
  -2   6  15       26.80       23.80      9.07 o
  -1   6  15      108.72      112.06      6.76 o
   0   6  15        0.02        0.38      2.23 o
   1   6  15      137.72      149.01     10.26 o
   2   6  15      145.26      146.56      8.68 o
   3   6  15       25.25       22.65      4.88 o
  -3   7  15       44.87       56.02     13.16 o
  -2   7  15      101.68      111.30      9.42 o
  -1   7  15      153.41      140.63     10.28 o
   0   7  15       46.03       35.60      5.28 o
   1   7  15       33.26       33.44      5.62 o
   2   7  15      117.31       99.34      7.51 o
   3   7  15       19.23       17.13     16.48 o
  -2   8  15       29.52       23.14      4.75 o
  -1   8  15        6.98        2.89      2.90 o
   0   8  15       61.68       49.55      6.66 o
   1   8  15       86.77       93.61     10.77 o
   2   8  15        0.17        6.68      7.66 o
  -2   9  15        1.73        0.00      7.52 o
  -1   9  15       40.37       39.16      4.91 o
   0   9  15       63.27       67.22      7.56 o
   1   9  15        3.58       13.94      3.84 o
   2   9  15       25.92       27.92      5.90 o
  -1  10  15       23.64       23.30      3.90 o
   0  10  15        9.67        1.16      8.25 o
   1  10  15        1.43        0.98      3.30 o
  -4   0  16       84.78       74.15     13.37 o
  -3   0  16       91.51       80.56     12.46 o
  -2   0  16      290.97      264.27     18.05 o
  -1   0  16      133.15      127.26      6.43 o
   0   0  16      416.33      410.88     13.75 o
   1   0  16      913.64      941.77     21.12 o
   2   0  16       25.16       26.49      6.15 o
   3   0  16        0.80        0.28      3.79 o
   4   0  16        3.76        0.00      7.94 o
  -4   1  16       33.09       26.98      6.45 o
  -3   1  16       36.05       47.08      7.38 o
  -2   1  16        7.98        6.59      3.26 o
  -1   1  16      459.30      431.83      9.07 o
   0   1  16       14.59       16.24      2.20 o
   1   1  16       30.24       26.96      3.18 o
   2   1  16      184.11      190.77      8.40 o
   3   1  16       86.67       82.11      6.73 o
  -4   2  16        0.50        0.00      5.98 o
  -3   2  16        3.45        4.59      5.07 o
  -2   2  16       92.35       87.97      6.26 o
  -1   2  16       42.84       44.30      4.22 o
   0   2  16       44.27       49.67      3.53 o
   1   2  16      693.26      737.91     15.08 o
   2   2  16        0.86        1.92      2.81 o
   3   2  16        4.95       14.48      3.82 o
  -4   3  16        6.22        0.00      8.21 o
  -3   3  16        0.02        0.35      3.78 o
  -2   3  16        4.96        0.00      3.09 o
  -1   3  16      516.35      477.04     12.58 o
   0   3  16        8.59        6.16      2.24 o
   1   3  16      182.40      188.17      7.98 o
   2   3  16       28.49       33.23      4.72 o
   3   3  16        0.29        4.90      5.35 o
  -3   4  16       40.30       45.24      6.42 o
  -2   4  16       46.07       45.44      5.82 o
  -1   4  16      176.40      162.90      7.63 o
   0   4  16      626.60      600.45     13.97 o
   1   4  16      408.16      412.90     15.68 o
   2   4  16      177.36      171.80     10.77 o
   3   4  16        3.87       15.64      7.76 o
  -3   5  16        3.14        0.00      8.14 o
  -2   5  16       62.83       76.94      7.48 o
  -1   5  16       11.62        9.59      2.60 o
   0   5  16      160.25      155.96      7.44 o
   1   5  16       53.13       49.41      5.78 o
   2   5  16        3.46        3.93      3.15 o
   3   5  16       54.06       53.30     10.45 o
  -3   6  16        0.09        0.00      7.37 o
  -2   6  16       13.57       13.57      4.15 o
  -1   6  16        0.47        2.76      2.17 o
   0   6  16        1.21        4.31      3.24 o
   1   6  16      400.32      400.83     16.80 o
   2   6  16        4.86        2.80      2.87 o
   3   6  16        3.55        0.28      5.15 o
  -3   7  16        4.16        8.61      9.97 o
  -2   7  16      183.08      202.68     12.46 o
  -1   7  16       21.76       21.23      4.65 o
   0   7  16       75.36       66.19      6.94 o
   1   7  16       54.93       51.69      7.97 o
   2   7  16       38.89       36.81      5.08 o
  -2   8  16        0.02        5.65      3.20 o
  -1   8  16        0.72        4.30      2.45 o
   0   8  16       87.51       85.80      8.20 o
   1   8  16        0.03        2.32     18.77 o
   2   8  16       65.53       69.58      6.96 o
  -2   9  16       11.18       22.69      9.88 o
  -1   9  16       26.44       27.94      4.36 o
   0   9  16       19.06       27.14      5.45 o
   1   9  16        0.05        2.69      4.24 o
   2   9  16        3.34       11.71      6.93 o
  -1  10  16        6.59        8.29      3.32 o
   0  10  16      105.71      108.55     10.28 o
   1  10  16        6.81       11.01      7.68 o
  -4   1  17       35.22       40.45      7.65 o
  -3   1  17       12.15        6.28      5.02 o
  -2   1  17       77.70       75.81      6.00 o
  -1   1  17        5.28        9.49      1.95 o
   0   1  17        4.09        6.62      2.01 o
   1   1  17      447.00      453.48     12.08 o
   2   1  17       71.63       82.86      7.81 o
   3   1  17        5.90        0.75      3.67 o
  -4   2  17       32.46       32.44      9.85 o
  -3   2  17       71.24       69.91      8.29 o
  -2   2  17       57.30       65.81      5.71 o
  -1   2  17      872.21      836.10     16.85 o
   0   2  17      446.94      440.46     11.13 o
   1   2  17       85.91       84.77      5.45 o
   2   2  17        1.58        3.76      2.61 o
   3   2  17       59.83       62.82      8.15 o
  -3   3  17        0.58        3.54      4.11 o
  -2   3  17       85.71       95.89      8.29 o
  -1   3  17      372.62      389.01     11.57 o
   0   3  17      384.13      398.65     11.47 o
   1   3  17      267.91      256.71     12.30 o
   2   3  17        0.64        3.39      2.46 o
   3   3  17       14.02       11.87      9.37 o
  -3   4  17       97.47       96.16      9.29 o
  -2   4  17      177.53      169.66     10.92 o
  -1   4  17      608.67      592.80     14.93 o
   0   4  17      596.52      605.27     14.42 o
   1   4  17       25.58       26.84      4.91 o
   2   4  17       63.47       69.74      7.16 o
   3   4  17       37.25       46.02     10.57 o
  -3   5  17       59.46       85.93     14.66 o
  -2   5  17       15.52       15.08      4.78 o
  -1   5  17       42.50       41.87      4.46 o
   0   5  17        0.11        0.00      2.20 o
   1   5  17       12.70       13.23      4.12 o
   2   5  17      122.35      124.72      9.85 o
   3   5  17        1.71        7.99      4.56 o
  -3   6  17        2.84        5.26      7.93 o
  -2   6  17      126.70      153.74     10.85 o
  -1   6  17      307.75      300.57     11.34 o
   0   6  17      252.50      249.03     12.79 o
   1   6  17       19.10       19.11      4.43 o
   2   6  17        0.34        6.50      2.91 o
   3   6  17       14.43        6.39      5.15 o
  -2   7  17       24.06       25.84      5.39 o
  -1   7  17       86.59       81.12      6.16 o
   0   7  17       61.47       57.55      6.66 o
   1   7  17       34.90       32.84      5.83 o
   2   7  17       13.98       14.45      4.06 o
  -2   8  17       52.88       56.43      9.78 o
  -1   8  17       10.04        6.43      3.18 o
   0   8  17       29.41       23.22     10.12 o
   1   8  17       30.53       20.61      5.27 o
   2   8  17       56.99       53.86      6.24 o
  -2   9  17       14.71       19.24      9.56 o
  -1   9  17        0.04        0.00      3.76 o
   0   9  17       27.40       18.94      6.01 o
   1   9  17       38.11       41.37      5.76 o
  -1  10  17        0.43        6.88     12.77 o
   0  10  17       12.89       15.00      7.00 o
  -4   0  18        3.14        4.80      5.85 o
  -3   0  18      166.69      167.16     16.45 o
  -2   0  18      133.82      117.18     16.01 o
  -1   0  18      626.74      613.45     14.77 o
   0   0  18      101.43       97.11      8.76 o
   1   0  18       43.50       38.19      4.65 o
   2   0  18      366.64      356.57     22.84 o
   3   0  18        9.73        8.83      5.68 o
  -4   1  18       34.31       39.08      7.50 o
  -3   1  18        5.03        0.00      5.07 o
  -2   1  18       15.16       14.69      3.62 o
  -1   1  18       29.81       34.79      3.03 o
   0   1  18      482.56      501.21     11.11 o
   1   1  18       19.68       18.49      2.52 o
   2   1  18       31.55       17.82      4.05 o
   3   1  18        4.72       10.66      4.09 o
  -3   2  18       25.19       22.20      6.82 o
  -2   2  18      134.41      142.64      8.21 o
  -1   2  18       32.88       35.47      3.98 o
   0   2  18       26.47       28.29      2.85 o
   1   2  18       40.00       37.67      4.04 o
   2   2  18      141.21      128.76      7.60 o
   3   2  18        3.68        7.63      4.10 o
  -3   3  18       29.26       30.08     17.04 o
  -2   3  18        4.86        3.83      3.43 o
  -1   3  18        4.97        0.07      2.61 o
   0   3  18      450.39      426.98     12.14 o
   1   3  18        1.12        2.28      6.10 o
   2   3  18      105.93      101.15      8.48 o
   3   3  18       27.82       25.11      5.37 o
  -3   4  18      150.95      159.17     11.89 o
  -2   4  18      253.48      272.07     14.06 o
  -1   4  18      221.91      218.42      9.45 o
   0   4  18        1.02        0.84      2.14 o
   1   4  18       96.08       94.51      8.05 o
   2   4  18       91.88       98.39      8.73 o
   3   4  18       29.55       30.33      8.73 o
  -3   5  18       34.42       37.36     10.97 o
  -2   5  18        0.18        4.47      3.89 o
  -1   5  18       74.63       85.20      6.64 o
   0   5  18        4.06        8.56      2.91 o
   1   5  18       12.05        9.56      3.03 o
   2   5  18       17.82       16.46     11.67 o
   3   5  18        1.99        4.75      4.61 o
  -3   6  18       23.83       33.88     10.71 o
  -2   6  18       15.57       17.40      5.60 o
  -1   6  18        0.34        0.00      2.45 o
   0   6  18        0.65        2.01      2.76 o
   1   6  18        0.39        2.01      3.11 o
   2   6  18       87.54       84.69      7.17 o
  -2   7  18        2.75       11.36      4.94 o
  -1   7  18      125.36      134.05     10.59 o
   0   7  18       18.15       23.97      5.02 o
   1   7  18       87.61       86.64      8.59 o
   2   7  18        3.52       12.51      5.45 o
  -2   8  18       41.28       33.60      6.30 o
  -1   8  18        0.91        0.56      3.79 o
   0   8  18        0.96        0.00      6.13 o
   1   8  18       53.18       55.27      7.39 o
   2   8  18        3.16        0.00      3.16 o
  -1   9  18        4.04        0.00      3.05 o
   0   9  18       35.67       41.95      6.31 o
   1   9  18        4.37       14.56      4.16 o
  -3   1  19       26.53       20.05      7.19 o
  -2   1  19        5.47        4.61      3.03 o
  -1   1  19      198.52      186.58      7.46 o
   0   1  19       16.11       19.46      2.84 o
   1   1  19       10.21       11.04      2.26 o
   2   1  19      144.20      142.10     10.59 o
   3   1  19       31.92       33.48      6.11 o
  -3   2  19      143.17      142.79     11.95 o
  -2   2  19      127.41      137.50     10.18 o
  -1   2  19        2.19        0.00      2.05 o
   0   2  19      348.53      355.40      9.84 o
   1   2  19      320.94      321.41     11.22 o
   2   2  19       41.56       30.90      5.38 o
   3   2  19        3.81        0.32      2.90 o
  -3   3  19        0.64        6.15      5.88 o
  -2   3  19        0.57        0.00      4.75 o
  -1   3  19      305.97      323.67     11.26 o
   0   3  19      242.25      239.51      9.39 o
   1   3  19      253.20      242.81     12.66 o
   2   3  19        6.36       11.56      3.98 o
   3   3  19        1.11        9.64      3.67 o
  -3   4  19        1.22        5.14      6.87 o
  -2   4  19        3.66        0.63      3.63 o
  -1   4  19      308.00      298.72     11.22 o
   0   4  19      557.27      546.18     14.49 o
   1   4  19      116.21      102.78      8.47 o
   2   4  19        8.91        4.71      3.30 o
   3   4  19        4.87       18.24      7.18 o
  -3   5  19       53.62       57.69     12.24 o
  -2   5  19       42.02       45.76      8.72 o
  -1   5  19        8.89        6.36      3.57 o
   0   5  19       50.88       39.77      5.93 o
   1   5  19        2.42        6.12      3.33 o
   2   5  19      142.48      152.71     17.64 o
   3   5  19       47.89       48.74     10.69 o
  -2   6  19       46.92       50.16      7.39 o
  -1   6  19       61.75       73.10      6.12 o
   0   6  19      253.33      254.83     13.61 o
   1   6  19       26.51       16.06      6.60 o
   2   6  19       20.22       23.56      5.53 o
  -2   7  19       14.44       10.77      3.96 o
  -1   7  19        4.31        1.78      2.46 o
   0   7  19       65.09       54.52      6.69 o
   1   7  19       53.71       56.98      7.65 o
   2   7  19        0.47        2.38      4.56 o
  -2   8  19        0.06        1.49      5.25 o
  -1   8  19       72.48       76.86      6.71 o
   0   8  19        3.37        4.31      5.42 o
   1   8  19       42.01       40.63      6.30 o
  -1   9  19       10.60       10.45      5.58 o
   0   9  19       10.70        8.49      4.30 o
   1   9  19        2.06       14.95      8.80 o
  -3   0  20       63.73       90.89     14.32 o
  -2   0  20      169.06      186.63     11.89 o
  -1   0  20      251.23      253.59     10.20 o
   0   0  20      564.59      560.22     18.58 o
   1   0  20       28.94       31.59      4.81 o
   2   0  20       12.33       25.95      8.27 o
   3   0  20      208.11      246.25     21.72 o
  -3   1  20      161.88      156.87     12.49 o
  -2   1  20        1.20        4.00      3.33 o
  -1   1  20        0.93        0.00      2.15 o
   0   1  20       17.54       21.02      2.47 o
   1   1  20      154.60      173.48      7.49 o
   2   1  20        1.88       12.28      3.88 o
   3   1  20        4.65        3.12     10.88 o
  -3   2  20        0.19        6.20      5.81 o
  -2   2  20       32.85       38.60      8.24 o
  -1   2  20       98.77      103.08      6.69 o
   0   2  20       22.05       21.41      2.88 o
   1   2  20       46.56       51.07      8.18 o
   2   2  20       26.68       27.84      6.95 o
   3   2  20        3.56        0.00      4.40 o
  -3   3  20        5.86        6.66      4.90 o
  -2   3  20      107.14      104.80     14.48 o
  -1   3  20        6.22        7.73      2.90 o
   0   3  20       61.89       63.39      5.19 o
   1   3  20      522.73      545.82     19.38 o
   2   3  20       32.06       27.13      4.87 o
   3   3  20        2.37        0.00      7.96 o
  -3   4  20       12.17        4.18      3.57 o
  -2   4  20      188.82      187.71     12.25 o
  -1   4  20      209.98      232.19      9.99 o
   0   4  20      251.79      240.60     12.89 o
   1   4  20       38.01       31.03      4.87 o
   2   4  20       17.90       21.71      4.91 o
   3   4  20       10.25        5.58      4.46 o
  -3   5  20       14.11       18.15      8.82 o
  -2   5  20       78.43       81.80      8.69 o
  -1   5  20        3.54        5.37      3.72 o
   0   5  20      155.70      171.70     11.27 o
   1   5  20        0.03        3.65      3.26 o
   2   5  20        2.10        8.70      4.15 o
  -2   6  20       56.60       56.22      7.40 o
  -1   6  20       65.76       66.77      6.02 o
   0   6  20        0.02        0.00      2.84 o
   1   6  20        0.05        0.00      6.51 o
   2   6  20        0.06        7.51      4.09 o
  -2   7  20       19.68       30.29      5.21 o
  -1   7  20        3.53        3.26      3.19 o
   0   7  20       77.90       87.73      8.63 o
   1   7  20       30.26       34.93      5.74 o
   2   7  20       77.26       73.72      8.85 o
  -1   8  20       54.39       63.13      9.23 o
   0   8  20        1.63        0.00     13.36 o
   1   8  20        0.64        1.06      6.21 o
   0   9  20        0.01        0.00      4.44 o
  -3   1  21        0.19        0.56      8.88 o
  -2   1  21       35.72       41.81      9.03 o
  -1   1  21       50.45       51.74      3.88 o
   0   1  21      265.87      259.24      9.32 o
   1   1  21        5.49        0.00      1.87 o
   2   1  21        1.69        0.00      3.62 o
   3   1  21       22.93       21.40      5.28 o
  -3   2  21      292.84      297.92     24.06 o
  -2   2  21      227.85      241.34     14.02 o
  -1   2  21       59.40       63.32      5.45 o
   0   2  21       74.79       65.80      4.66 o
   1   2  21      189.78      209.23     12.38 o
   2   2  21      162.77      153.70     11.84 o
   3   2  21        3.34        0.00     14.10 o
  -3   3  21        0.53        0.00      4.21 o
  -2   3  21       19.38       21.38     11.20 o
  -1   3  21       27.61       30.71      4.07 o
   0   3  21      185.17      197.63     11.98 o
   1   3  21       52.14       52.00      6.81 o
   2   3  21       38.87       43.82     10.95 o
   3   3  21        1.43        2.08      8.29 o
  -3   4  21        0.10        3.15      3.37 o
  -2   4  21       11.35       15.67      4.88 o
  -1   4  21       11.78        9.01      2.89 o
   0   4  21      146.08      141.74     10.52 o
   1   4  21       90.52       87.38      8.59 o
   2   4  21        4.56        2.87      3.07 o
  -2   5  21      266.03      254.30     14.67 o
  -1   5  21       42.21       47.97      5.31 o
   0   5  21       34.06       29.56      5.59 o
   1   5  21       12.54       23.06      7.33 o
   2   5  21        0.04        0.02      2.84 o
  -2   6  21       59.94       67.31      8.10 o
  -1   6  21      168.52      171.22      9.50 o
   0   6  21       49.13       55.89      8.60 o
   1   6  21       26.32       20.97      5.01 o
   2   6  21        1.24        2.01      6.12 o
  -2   7  21        6.72        5.92      4.32 o
  -1   7  21       11.81       12.53      3.17 o
   0   7  21       21.38       19.95      9.93 o
   1   7  21       68.77       58.74      7.64 o
  -1   8  21        1.99        0.00      3.32 o
   0   8  21       35.54       30.29      5.80 o
  -3   0  22       16.95       18.84      8.95 o
  -2   0  22       41.00       36.24      9.40 o
  -1   0  22       49.41       60.74      5.51 o
   0   0  22      320.61      307.87     14.81 o
   1   0  22      382.60      384.28     16.63 o
   2   0  22        1.63        0.00      3.90 o
   3   0  22        0.38        3.56      3.98 o
  -3   1  22        1.99        2.86      5.43 o
  -2   1  22      258.92      278.48     12.29 o
  -1   1  22       28.36       29.99      3.40 o
   0   1  22        6.10        6.41      2.21 o
   1   1  22       15.20       18.12      2.98 o
   2   1  22       32.51       30.59      6.09 o
   3   1  22        1.87       11.15      9.59 o
  -3   2  22       25.30       31.52     10.56 o
  -2   2  22        5.94       12.82      5.41 o
  -1   2  22        5.97        6.86      2.73 o
   0   2  22        1.91        4.22      2.18 o
   1   2  22       41.85       41.37      6.07 o
   2   2  22        0.08        0.50      4.02 o
  -3   3  22       44.33       44.45      7.02 o
  -2   3  22       49.89       44.92      6.62 o
  -1   3  22       17.32        6.74      2.71 o
   0   3  22        0.20        4.23      3.33 o
   1   3  22       23.36       24.78      7.34 o
   2   3  22      202.97      201.12     13.92 o
  -3   4  22       52.87       52.87      9.65 o
  -2   4  22        1.25        0.00      6.21 o
  -1   4  22       47.41       46.69      7.77 o
   0   4  22       24.08       27.14      5.33 o
   1   4  22       98.55       87.11     15.94 o
   2   4  22        0.02        0.00      2.79 o
  -2   5  22       41.78       37.83      6.35 o
  -1   5  22      174.38      175.84      9.43 o
   0   5  22        4.69        1.13      6.76 o
   1   5  22       75.87       80.52     12.46 o
   2   5  22        3.11        0.00      9.01 o
  -2   6  22        2.73        0.00      5.78 o
  -1   6  22       62.72       64.22      6.13 o
   0   6  22       53.78       42.67      6.67 o
   1   6  22        2.67       11.88     26.34 o
   2   6  22        0.62        0.00      5.65 o
  -1   7  22       31.33       31.65      5.70 o
   0   7  22        0.04        0.00      5.34 o
   1   7  22       25.50       16.80     18.07 o
   0   8  22       23.23       38.27      9.04 o
  -3   1  23        0.04        0.00      5.49 o
  -2   1  23        0.75        5.74      4.94 o
  -1   1  23       70.92       81.31      5.23 o
   0   1  23       63.65       64.98      5.20 o
   1   1  23      149.24      147.43      8.90 o
   2   1  23        0.02        6.74      4.92 o
  -2   2  23      351.32      370.73     17.91 o
  -1   2  23      132.95      138.33      8.31 o
   0   2  23        0.78        1.38      2.68 o
   1   2  23       82.16       61.75      6.00 o
   2   2  23      138.33      147.15     12.34 o
  -2   3  23       18.34       13.97      5.99 o
  -1   3  23        0.80        2.76      2.51 o
   0   3  23       46.20       49.37      6.69 o
   1   3  23       23.00       18.49      5.75 o
   2   3  23       19.95       15.33      4.67 o
  -2   4  23        2.10        0.00      4.26 o
  -1   4  23        9.94       15.79      4.13 o
   0   4  23       15.51       12.44      3.99 o
   1   4  23       25.93       38.68      5.98 o
   2   4  23        5.16       18.80      4.95 o
  -2   5  23        4.33        0.37      7.09 o
  -1   5  23      219.94      206.05     10.35 o
   0   5  23       26.40       24.55      5.24 o
   1   5  23      156.87      174.63     12.69 o
   2   5  23       20.02       12.81      6.90 o
  -2   6  23       21.51       20.74      5.14 o
  -1   6  23       44.56       50.16      5.32 o
   0   6  23       47.55       43.13      5.19 o
   1   6  23       72.64       69.66      8.32 o
  -1   7  23        0.39        0.00      2.26 o
   0   7  23        1.41        2.64      3.31 o
  -2   0  24      106.49      123.73     15.71 o
  -1   0  24        0.11        0.00      2.73 o
   0   0  24        0.06        1.81      3.11 o
   1   0  24      154.46      157.70     11.26 o
   2   0  24      120.03      118.86     15.62 o
  -2   1  24       44.90       38.66      9.21 o
  -1   1  24      229.06      239.76      9.41 o
   0   1  24       35.13       34.89      4.04 o
   1   1  24        6.30        7.79      4.88 o
   2   1  24       22.04       24.38      8.79 o
  -2   2  24        4.76        0.00      3.97 o
  -1   2  24        5.13        5.57      2.44 o
   0   2  24       10.45       11.42      2.93 o
   1   2  24        4.99        6.44      2.55 o
   2   2  24        7.49        5.67      3.62 o
  -2   3  24       68.24       60.03      8.32 o
  -1   3  24      217.10      193.31     10.03 o
   0   3  24        4.69        4.47      7.45 o
   1   3  24       37.56       29.43      5.65 o
   2   3  24        8.69        8.13      3.45 o
  -2   4  24       42.94       50.61      8.84 o
  -1   4  24        6.88       16.57      4.57 o
   0   4  24       20.12       22.32     13.40 o
   1   4  24       31.35       24.66      8.04 o
  -2   5  24        2.73        0.00      4.00 o
  -1   5  24       62.53       58.51      5.92 o
   0   5  24      157.45      161.38     12.01 o
   1   5  24        0.25        2.28      4.00 o
  -1   6  24        0.50       10.18      3.77 o
   0   6  24       32.76       40.90      6.45 o
   1   6  24       12.97       18.00      6.44 o
   0   7  24       67.63       84.29     13.24 o
  -2   1  25       16.46       18.31      5.67 o
  -1   1  25       11.14       14.94      3.81 o
   0   1  25       49.91       50.25      5.16 o
   1   1  25        7.43        1.95      3.43 o
   2   1  25       45.54       36.24     13.19 o
  -2   2  25       29.82       21.04      7.49 o
  -1   2  25      171.47      160.23      8.20 o
   0   2  25       78.06       82.81      6.20 o
   1   2  25        9.11        5.87      2.76 o
   2   2  25       17.44       33.13      6.83 o
  -2   3  25       11.94       22.12      5.65 o
  -1   3  25       20.32       16.56      4.29 o
   0   3  25       19.96       24.89      5.81 o
   1   3  25        2.69        6.61      5.28 o
  -2   4  25       12.95       15.40      4.35 o
  -1   4  25       14.20       16.55      2.52 o
   0   4  25        0.01        0.18      5.07 o
   1   4  25       43.46       45.88      6.90 o
  -1   5  25        3.95       11.61      3.90 o
   0   5  25        9.15        3.55      3.40 o
   1   5  25        5.97        0.00      6.57 o
   0   6  25       25.67       41.14      8.78 o
  -2   0  26       11.85        5.74      8.23 o
  -1   0  26      174.69      174.93     12.55 o
   0   0  26        0.49        0.00      3.58 o
   1   0  26        3.69        0.00      4.25 o
  -2   1  26        0.32        0.00      4.99 o
  -1   1  26      128.37      117.92      6.68 o
   0   1  26      144.53      142.91      9.00 o
   1   1  26        0.09        0.00      3.94 o
  -2   2  26       11.32        6.68     10.52 o
  -1   2  26        1.35       16.24      5.24 o
   0   2  26        6.29        3.07      2.96 o
   1   2  26        9.33        7.70      3.33 o
  -2   3  26       24.80        6.85      5.31 o
  -1   3  26       20.85       20.15      3.93 o
   0   3  26      146.38      155.17     12.15 o
   1   3  26        6.19        2.78      2.56 o
  -1   4  26       25.06       32.79      7.96 o
   0   4  26        4.16        1.47      5.42 o
   1   4  26       17.51       23.61      7.82 o
   0   5  26       13.58       17.94      5.43 o
  -1   1  27       56.68       65.52      5.82 o
   0   1  27       10.18        7.92      2.42 o
   1   1  27        9.17       14.98      9.96 o
  -1   2  27        3.76        8.28      4.18 o
   0   2  27      108.85      115.74      7.59 o
   1   2  27       65.69       77.03      7.29 o
  -1   3  27       55.87       56.76      5.56 o
   0   3  27        4.31        5.44      6.30 o
   1   3  27        7.12        0.00      3.79 o
   0   4  27       49.60       43.80      6.97 o
  -1   0  28       12.62       14.34      5.42 o
   0   0  28      116.00      115.70     11.05 o
  -1   1  28        1.73        0.00      2.78 o
   0   1  28       33.67       23.44      6.67 o
  -1   2  28       10.35        5.27      3.62 o
   0   2  28        1.35        0.95      3.05 o
 
